# Supplementary material for: Comparison of high throughput RNA sequences between Babesia bigemina and Babesia bovis revealed consistent differential gene expression that is required for the Babesia life cycle in the vertebrate and invertebrate hosts
Source: Front Cell Infect Microbiol. 2022 Dec 19;12:1093338. doi: 10.3389/fcimb.2022.1093338 (PMC9806345; doi:10.3389/fcimb.2022.1093338)
Supplement: Supplementary file 1 [file DataSheet_1.xlsx]

## Sheet: BigTick-BigBlood
Symbol	Name	Contig	Start	End	Strand	Accession	Description	logFC	logCPM	PValue	FDR	sig	BigBlood1.normCPM	BigBlood2.normCPM	BigBlood3.normCPM	BigTick1.normCPM	BigTick2.normCPM	BigTick3.normCPM	BigBlood1.raw	BigBlood2.raw	BigBlood3.raw	BigTick1.raw	BigTick2.raw	BigTick3.raw
gene3116	BBBOND_0306920	LK391709.1	1691819	1692652	-	CDR96788.1	hypothetical protein	15.7928	13.9631	8.46296e-154	3.14991e-150	1	0.627371	0.580435	0.45458	24884.2	27026.1	43932.8	16	18	12	37981	93596	63245
gene2917	BBBOND_0304920	LK391709.1	1237576	1238648	-	CDR96589.1	hypothetical protein%2C conserved	15.6886	13.8002	5.75927e-148	5.359e-145	1	0.666582	0.515942	0.416698	21857.9	24045.6	39708	17	16	11	33362	83274	57163
gene3674	BBBOND_0312490	LK391709.1	3058768	3060366	-	CDR97346.1	hypothetical protein	15.5192	13.1028	8.0217e-136	3.31742e-133	1	0.509739	0.225725	0.378816	12736.6	15160.4	24906.5	13	7	10	19440	52503	35855
gene368	BBBOND_0103540	LK391707.1	804742	806532	-	CDR94040.1	hypothetical protein	14.5257	15.2152	2.62386e-136	1.22075e-133	1	4.15634	2.48297	3.03053	51386.6	71956	104906	106	77	80	78432	249196	151021
gene2062	BBBOND_0208880	LK391708.1	1997349	1998161	+	CDR95734.1	hypothetical protein	14.4089	9.9733	8.5505e-114	1.44659e-111	1	0.117632	0.0967392	0.0378816	1483.31	1837.33	2732.73	3	3	1	2264	6363	3934
gene1843	BBBOND_0206730	LK391708.1	1488918	1490756	+	CDR95515.1	hypothetical protein%2C conserved	14.2992	16.6631	2.23164e-143	1.18659e-140	1	12.3514	6.64276	11.8948	165159	189790	267713	315	206	314	252084	657276	385395
gene908	BBBOND_0108780	LK391707.1	1956072	1956596	+	CDR94580.1	hypothetical protein	14.0913	12.231	8.46411e-148	6.30069e-145	1	0.588161	0.548189	0.492461	7888.29	8711.67	12264.7	15	17	13	12040	30170	17656
gene204	BBBOND_0102050	LK391707.1	463979	464662	+	CDR93876.1	hypothetical protein	14.0209	10.4205	3.86792e-117	7.19821e-115	1	0.235264	0.161232	0.0757633	2044.8	2482.7	3717.74	6	5	2	3121	8598	5352
gene424	BBBOND_0104040	LK391707.1	915371	917348	+	CDR94096.1	rhomboid 4%2C putative	13.7851	15.1084	1.12167e-151	1.39162e-148	1	4.94055	5.15942	4.88673	52039.1	65019.6	94891.3	126	160	129	79428	225174	136604
gene371	BBBOND_0103570	LK391707.1	815523	817313	+	CDR94043.1	hypothetical protein	13.6631	15.1045	2.40761e-133	8.14647e-131	1	6.70503	4.35326	5.22767	47589.2	68011.6	95775.6	171	135	138	72636	235536	137877
gene3532	BBBOND_0311070	LK391709.1	2718452	2720635	-	CDR97204.1	hypothetical protein%2C conserved	13.4521	12.827	7.17717e-147	4.45224e-144	1	1.21553	1.61232	1.0228	11221.8	15345.8	17046.6	31	50	27	17128	53145	24540
gene4038	BBBOND_0402020	LK391710.1	440858	445291	-	CDR97710.1	hypothetical protein	13.3364	11.0235	3.12287e-129	9.6861e-127	1	0.392107	0.515942	0.265171	3053.76	4213.77	5242.49	10	16	7	4661	14593	7547
gene3227	BBBOND_0308030	LK391709.1	1961813	1962709	+	CDR96899.1	membrane protein%2C putative	13.0473	12.6741	1.79777e-118	3.52174e-116	1	1.33316	1.93478	1.32586	9227.47	11325.2	18680.4	34	60	35	14084	39221	26892
gene3573	BBBOND_0311480	LK391709.1	2823844	2826768	-	CDR97245.1	hypothetical protein	12.7749	10.879	2.4222e-85	2.09661e-83	1	0.784214	0.257971	0.568225	2228.25	3146.83	5946.16	20	8	15	3401	10898	8560
gene4215	BBBOND_0403750	LK391710.1	815466	818628	-	CDR97887.1	conserved membrane protein%2C putative	12.7004	16.328	4.80155e-153	8.93569e-150	1	25.487	24.475	24.1685	118605	180691	194258	650	759	638	181028	625765	279651
gene2484	BBBOND_0300610	LK391709.1	185729	185941	-	CDR96156.1	hypothetical protein	12.6084	8.64055	8.94941e-123	2.22065e-120	1	0.117632	0.128986	0.113645	809.139	814.571	791.201	3	4	3	1235	2821	1139
gene2387	BBBOND_0212010	LK391708.1	2718278	2719009	+	CDR96059.1	hypothetical protein%2C conserved	12.3848	11.9773	4.97008e-108	7.39945e-106	1	1.4508	2.19275	0.833396	6270.01	7045.56	10895.5	37	68	22	9570	24400	15685
gene4070	BBBOND_0402310	LK391710.1	515373	517956	+	CDR97742.1	hypothetical protein	12.293	11.3198	1.95759e-78	1.34928e-76	1	0.823425	1.83804	0.340935	3355.8	4949.51	7050.65	21	57	9	5122	17141	10150
gene2022	BBBOND_0208480	LK391708.1	1910091	1910945	-	CDR95694.1	RNA-binding protein 38	12.0262	11.8854	2.64123e-135	9.83066e-133	1	1.80369	1.58007	2.04561	6353.22	6905.81	9457.59	46	49	54	9697	23916	13615
gene694	BBBOND_0106750	LK391707.1	1459403	1460401	-	CDR94366.1	hypothetical protein%2C conserved	12.024	6.83094	3.55657e-94	3.6771e-92	1	0	0.0967392	0.0378816	191.311	224.072	288.972	0	3	1	292	776	416
gene1066	BBBOND_0110360	LK391707.1	2294544	2296098	+	CDR94738.1	hypothetical protein%2C conserved	11.9107	8.65253	1.73431e-102	2.2259e-100	1	0.235264	0.35471	0	584.415	840.27	1010.01	6	11	0	892	2910	1454
gene1572	BBBOND_0204020	LK391708.1	925267	925923	-	CDR95244.1	hypothetical protein%2C conserved	11.8474	8.83222	5.94352e-121	1.30128e-118	1	0.196054	0.257971	0.265171	939.519	1011.21	803.01	5	8	7	1434	3502	1156
gene1445	BBBOND_0202740	LK391708.1	652045	655382	-	CDR95117.1	thrombospondin-related anonymous protein%2C putative	11.5332	16.516	2.04449e-124	5.43541e-122	1	69.0893	53.8192	66.7474	126048	205909	230150	1762	1669	1762	192388	713097	331321
gene2632	BBBOND_0302080	LK391709.1	512904	515825	+	CDR96304.1	hypothetical protein	11.4228	11.0604	9.89135e-32	1.41599e-30	1	0.941057	3.41812	0.265171	2361.25	3563.79	6906.86	24	106	7	3604	12342	9943
gene779	BBBOND_0107490	LK391707.1	1663734	1664513	-	CDR94451.1	hypothetical protein	11.151	9.53387	2.21543e-99	2.57682e-97	1	0.588161	0.773913	0.568225	1177.35	1179.55	2112.42	15	24	15	1797	4085	3041
gene3541	BBBOND_0311160	LK391709.1	2738854	2739924	-	CDR97213.1	hypothetical protein	11.0369	13.0878	1.3601e-111	2.201e-109	1	8.46951	7.99711	8.37184	12787.7	14788.5	24659.9	216	248	221	19518	51215	35500
gene4128	BBBOND_0402880	LK391710.1	631451	632678	-	CDR97800.1	hypothetical protein	11.0197	8.6706	7.47425e-87	6.6236e-85	1	0.313686	0.741667	0.0757633	640.105	684.055	1142.69	8	23	2	977	2369	1645
gene4214	BBBOND_0403740	LK391710.1	814512	815321	-	CDR97886.1	Der1-like family%2C putative	11.0159	14.5755	1.75664e-126	5.02938e-124	1	23.0559	21.0569	26.5929	35379.4	55522.5	55539	588	653	702	54000	192284	79953
gene4370	BBBOND_0405260	LK391711.1	286456	289377	-	CDR98042.1	hypothetical protein	10.9199	12.2254	8.05821e-67	4.47652e-65	1	6.19529	6.48152	2.12137	6355.84	7943.87	14441	158	201	56	9701	27511	20789
gene1573	BBBOND_0204030	LK391708.1	926018	927096	-	CDR95245.1	hypothetical protein%2C conserved	10.8573	5.61358	3.73939e-69	2.20921e-67	1	0.0392107	0.0967392	0	134.311	110.015	68.7699	1	3	0	205	381	99
gene1978	BBBOND_0208040	LK391708.1	1794833	1796182	+	CDR95650.1	hypothetical protein%2C conserved	10.7576	11.1989	4.83142e-111	7.49273e-109	1	2.70554	3.80507	1.59103	4565.91	5033.83	4517.28	69	118	42	6969	17433	6503
gene4394	BBBOND_0405500	LK391711.1	345863	346458	-	CDR98066.1	hypothetical protein	10.7115	9.30691	3.16353e-116	5.60697e-114	1	1.01948	0.709421	0.530343	1454.49	1279.17	1085.04	26	22	14	2220	4430	1562
gene3055	BBBOND_0306310	LK391709.1	1560954	1562025	-	CDR96727.1	hypothetical protein%2C conserved	10.6363	12.4432	2.68305e-82	2.12475e-80	1	7.05793	9.83515	4.05334	8041.6	9725.19	15648.3	180	305	107	12274	33680	22527
gene2150	BBBOND_0209750	LK391708.1	2193391	2194368	-	CDR95822.1	hypothetical protein%2C conserved	10.6356	12.5716	1.71006e-121	3.97802e-119	1	7.05793	7.35218	8.52337	9076.78	12987.5	14456.3	180	228	225	13854	44978	20811
gene253	BBBOND_0102540	LK391707.1	572662	573432	-	CDR93925.1	hypothetical protein	10.4431	7.90035	1.88807e-98	2.06688e-96	1	0.352896	0.257971	0.416698	374.104	457.673	622.402	9	8	11	571	1585	896
gene4007	BBBOND_0401710	LK391710.1	385131	385979	-	CDR97679.1	hypothetical protein	10.4039	10.3685	9.52489e-100	1.18172e-97	1	2.11738	2.12826	1.59103	1926.87	2414.26	3607.29	54	66	42	2941	8361	5193
gene3509	BBBOND_0310840	LK391709.1	2671652	2672722	+	CDR97181.1	hypothetical protein	10.3571	14.2805	8.24968e-104	1.13723e-101	1	28.7415	30.2794	31.9342	29366.8	32907.4	57056.8	733	939	843	44823	113964	82138
gene3726	BBBOND_0313010	LK391709.1	3202257	3203805	+	CDR97398.1	hypothetical protein%2C conserved	10.2566	7.0721	9.28465e-93	9.33986e-91	1	0.117632	0.193478	0.340935	222.759	252.947	352.88	3	6	9	340	876	508
gene378	BBBOND_0103640	LK391707.1	834216	835024	+	CDR94050.1	membrane protein%2C putative	10.2337	7.38689	5.5936e-106	8.00746e-104	1	0.235264	0.386957	0.189408	320.38	323.114	381.36	6	12	5	489	1119	549
gene426	BBBOND_0104060	LK391707.1	921355	924210	+	CDR94098.1	hypothetical protein	10.1084	9.19409	5.28073e-68	3.07108e-66	1	0.745004	1.90254	0.492461	881.209	974.251	1678.96	19	59	13	1345	3374	2417
gene15	BBBOND_0100160	LK391707.1	32207	35071	+	CDR93687.1	hypothetical protein	10.1037	10.498	2.70779e-53	9.59847e-52	1	1.72527	4.90145	1.21221	2104.42	2397.51	4190.1	44	152	32	3212	8303	6032
gene158	BBBOND_0101590	LK391707.1	377514	380372	-	CDR93830.1	hypothetical protein	9.99865	9.75792	8.77964e-38	1.71989e-36	1	1.49001	3.28913	0.265171	1213.38	1507.58	2491.69	38	102	7	1852	5221	3587
gene1588	BBBOND_0204180	LK391708.1	949552	951652	-	CDR95260.1	hypothetical protein	9.92606	7.10603	3.69404e-99	4.16643e-97	1	0.54895	0.0967392	0.22729	269.932	250.637	327.178	14	3	6	412	868	471
gene3070	BBBOND_0306460	LK391709.1	1590282	1591154	+	CDR96742.1	hypothetical protein	9.9218	3.66574	6.76328e-47	1.9216e-45	1	0.0392107	0	0.0378816	30.7932	32.0515	31.9537	1	0	1	47	111	46
gene1589	BBBOND_0204190	LK391708.1	952486	953007	+	CDR95261.1	hypothetical protein	9.87238	2.70424	4.96898e-31	6.84984e-30	1	0.0392107	0	0	15.7242	15.5926	27.0912	1	0	0	24	54	39
gene3431	BBBOND_0310060	LK391709.1	2508053	2508814	-	CDR97103.1	hypothetical protein	9.80298	9.93818	1.30028e-99	1.56118e-97	1	2.50949	2.54746	1.51527	1539.66	1860.43	2501.42	64	79	40	2350	6443	3601
gene3675	BBBOND_0312500	LK391709.1	3061981	3064839	-	CDR97347.1	hypothetical protein	9.78629	10.7358	4.4089e-84	3.64665e-82	1	5.1366	4.61123	1.81832	3917.94	3202.27	3121.73	131	143	48	5980	11090	4494
gene1771	BBBOND_0206010	LK391708.1	1351264	1352152	-	CDR95443.1	hypothetical protein%2C conserved	9.75342	4.97641	7.77158e-68	4.45013e-66	1	0.0392107	0.128986	0.0378816	72.0691	79.9845	54.877	1	4	1	110	277	79
gene1027	BBBOND_0109970	LK391707.1	2213077	2215150	+	CDR94699.1	hypothetical protein%2C conserved	9.67275	11.0213	3.67813e-103	4.88929e-101	1	5.76397	5.73986	3.75028	3250.32	4257.66	4968.8	147	178	99	4961	14745	7153
gene4415	BBBOND_0405710	LK391711.1	398350	401274	+	CDR98087.1	hypothetical protein	9.62574	10.9024	1.55577e-21	1.32205e-20	1	6.07766	8.09384	0.340935	2717.01	3199.38	5576.61	155	251	9	4147	11080	8028
gene410	BBBOND_0103925	LK391707.1	891705	893468	+	CDR94082.1	hypothetical protein%2C conserved	9.38413	11.085	1.73211e-118	3.52174e-116	1	5.99924	6.99747	6.47776	3966.42	4414.16	4654.82	153	217	171	6054	15287	6701
gene4005	BBBOND_0401690	LK391710.1	381286	382128	-	CDR97677.1	hypothetical protein%2C conserved	9.32959	11.2365	2.20667e-73	1.41608e-71	1	6.86187	4.38551	11.2508	3893.7	4282.49	6301.12	175	136	297	5943	14831	9071
gene207	BBBOND_0102080	LK391707.1	468251	470618	+	CDR93879.1	hypothetical protein%2C conserved	9.21741	6.05248	1.56642e-89	1.47147e-87	1	0.156843	0.451449	0.0378816	128.414	152.461	136.15	4	14	1	196	528	196
gene1553	BBBOND_0203830	LK391708.1	878565	879332	+	CDR95225.1	hypothetical protein%2C conserved	9.17339	12.5949	8.76585e-81	6.39735e-79	1	21.7619	28.9573	13.448	9846.61	11604.4	15626.7	555	898	355	15029	40188	22496
gene4050	BBBOND_0402120	LK391710.1	467796	469898	+	CDR97722.1	hypothetical protein%2C conserved	9.13727	11.8888	1.02154e-56	4.47314e-55	1	14.8216	19.896	5.60648	5318.04	8058.22	9356.87	378	617	148	8117	27907	13470
gene367	BBBOND_0103530	LK391707.1	801690	803540	+	CDR94039.1	membrane protein%2C putative	9.03255	13.8286	7.54262e-39	1.52574e-37	1	41.8378	105.8	18.7135	20911.2	26639.5	39594.8	1067	3281	494	31917	92257	57000
gene3744	BBBOND_0313190	LK391709.1	3229032	3230378	+	CDR97416.1	homolog of Uncharacterized protein MAL7P1.13%2C P.falciparum	9.00593	6.17612	3.06468e-81	2.32791e-79	1	0.235264	0.451449	0.151527	117.931	140.045	196.585	6	14	4	180	485	283
gene3567	BBBOND_0311420	LK391709.1	2807371	2807607	-	CDR97239.1	hypothetical protein	8.96561	2.51084	2.28607e-27	2.67571e-26	1	0.0784214	0	0	13.1035	23.389	11.1143	2	0	0	20	81	16
gene2687	BBBOND_0302630	LK391709.1	623560	626409	+	CDR96359.1	hypothetical protein	8.96113	5.70444	1.46918e-45	3.90593e-44	1	0.313686	0.290218	0.0378816	54.3794	82.872	198.668	8	9	1	83	287	286
gene377	BBBOND_0103630	LK391707.1	829475	834141	+	CDR94049.1	hypothetical protein%2C conserved	8.83333	9.34862	1.01381e-82	8.20304e-81	1	2.58791	4.0308	1.93196	1090.21	1160.5	1674.79	66	125	51	1664	4019	2411
gene4430	BBBOND_0405860	LK391711.1	441037	442422	-	CDR98102.1	hypothetical protein%2C conserved	8.82501	12.9266	1.58137e-89	1.47147e-87	1	37.9168	25.9583	38.9423	11805.6	15081.8	19743.9	967	805	1028	18019	52231	28423
gene2299	BBBOND_0211180	LK391708.1	2511117	2512274	-	CDR95971.1	zinc finger domain containing protein%2Cputative	8.67213	10.2413	2.91741e-97	3.10245e-95	1	6.07766	6.28805	5.41707	1949.8	2307.42	3009.2	155	195	143	2976	7991	4332
gene3350	BBBOND_0309250	LK391709.1	2317609	2318211	-	CDR97022.1	hypothetical protein	8.58609	10.4677	1.44088e-52	4.87542e-51	1	6.11687	12.4471	3.48511	2253.8	2514.75	3728.16	156	386	92	3440	8709	5367
gene3883	BBBOND_0400470	LK391710.1	129946	132255	+	CDR97555.1	hypothetical protein	8.38433	7.71447	3.37454e-30	4.50181e-29	1	1.72527	1.77355	0.303053	228	248.616	805.788	44	55	8	348	861	1160
gene50	BBBOND_0100510	LK391707.1	128217	129685	-	CDR93722.1	hypothetical protein%2C conserved	8.2895	8.99935	2.51591e-53	9.00406e-52	1	3.09765	5.22392	1.47738	786.208	874.054	1423.33	79	162	39	1200	3027	2049
gene3030	BBBOND_0306060	LK391709.1	1519417	1519877	-	CDR96702.1	hypothetical protein	8.19228	3.04306	4.69817e-23	4.32836e-22	1	0.0784214	0.0644928	0.0757633	12.4483	12.4164	47.2359	2	2	2	19	43	68
gene1989	BBBOND_0208150	LK391708.1	1824616	1825470	-	CDR95661.1	hypothetical protein	8.15584	4.56976	3.35749e-56	1.40411e-54	1	0.117632	0.128986	0.303053	45.8622	44.7567	72.9377	3	4	8	70	155	105
gene1718	BBBOND_0205480	LK391708.1	1250699	1253163	+	CDR95390.1	hypothetical protein	8.11269	11.6811	5.86361e-55	2.2973e-53	1	23.8793	33.891	13.1828	4877.11	5294.86	9481.9	609	1051	348	7444	18337	13650
gene2900	BBBOND_0304750	LK391709.1	1194166	1197272	+	CDR96572.1	protein kinase domain containing protein%2C putative	8.06126	12.3594	1.56693e-62	8.21427e-61	1	39.2107	55.9152	22.5017	8557.88	9590.05	13285.1	1000	1734	594	13062	33212	19125
gene835	BBBOND_0108050	LK391707.1	1794404	1795918	+	CDR94507.1	glutamate dehydrogenase%2C putative	8.0323	12.3231	1.75841e-76	1.18996e-74	1	46.1118	30.7631	40.1924	7696.33	9194.17	13759.5	1176	954	1061	11747	31841	19808
gene314	BBBOND_0103080	LK391707.1	690700	694320	+	CDR93986.1	mac/perforin domain containing protein%2C putative	8.01118	8.1123	2.2525e-84	1.90541e-82	1	2.23501	1.45109	2.80324	606.036	576.928	491.114	57	45	74	925	1998	707
gene730	BBBOND_0107110	LK391707.1	1547015	1548775	+	CDR94402.1	Zinc finger C-x8-C-x5-C-x3-H type domain containing protein%2C putative	7.89887	6.55147	5.1105e-73	3.22395e-71	1	0.705793	1.3221	0.340935	198.518	230.136	150.043	18	41	9	303	797	216
gene1720	BBBOND_0205500	LK391708.1	1257892	1258220	+	CDR95392.1	hypothetical protein	7.89672	7.18324	1.23193e-45	3.29874e-44	1	1.25474	2.16051	0.265171	218.828	257.856	414.008	32	67	7	334	893	596
gene2333	BBBOND_0211490	LK391708.1	2586930	2588130	+	CDR96005.1	hypothetical protein%2C conserved	7.88543	11.6006	7.45335e-80	5.23422e-78	1	23.6833	24.2493	30.6084	4896.11	5417	8264.19	604	752	808	7473	18760	11897
gene710	BBBOND_0106910	LK391707.1	1492504	1505096	+	CDR94382.1	cytoplasmic dynein heavy chain%2C putative	7.76405	6.49134	5.93709e-88	5.38972e-86	1	0.666582	1.09638	0.757633	212.276	171.808	174.356	17	34	20	324	595	251
gene4042	BBBOND_0402050	LK391710.1	451963	453030	+	CDR97714.1	cAMP-dependent protein kinase%2C putative	7.75188	10.1534	1.84556e-17	1.29363e-16	1	17.1351	13.737	0.757633	1835.14	1988.64	3000.17	437	426	20	2801	6887	4319
gene2995	BBBOND_0305710	LK391709.1	1433426	1434469	-	CDR96667.1	hypothetical protein%2C conserved	7.71546	9.69065	6.97717e-90	6.83396e-88	1	8.50872	7.28768	7.76574	1415.83	1562.73	1977.65	217	226	205	2161	5412	2847
gene3651	BBBOND_0312260	LK391709.1	3002598	3004938	-	CDR97323.1	hypothetical protein	7.50812	4.66338	9.51876e-61	4.72384e-59	1	0.470529	0.225725	0.22729	68.1381	58.9055	43.068	12	7	6	104	204	62
gene206	BBBOND_0102070	LK391707.1	467123	467882	+	CDR93878.1	hypothetical protein	7.48142	-0.672917	6.27467e-10	2.7671e-09	1	0	0	0.0378816	5.24139	3.17628	2.77858	0	0	1	8	11	4
gene2599	BBBOND_0301750	LK391709.1	422647	424130	-	CDR96271.1	hypothetical protein	7.47413	6.6109	1.02421e-80	7.331e-79	1	1.37237	1.12862	0.871278	241.104	195.774	166.715	35	35	23	368	678	240
gene660	BBBOND_0106410	LK391707.1	1378846	1380147	+	CDR94332.1	hypothetical protein%2C conserved	7.4645	8.83718	1.47303e-69	8.98791e-68	1	6.15608	6.41703	2.95477	1020.76	880.696	848.162	157	199	78	1558	3050	1221
gene1076	BBBOND_0110460	LK391707.1	2318491	2319318	+	CDR94748.1	hypothetical protein%2C conserved	7.42727	6.1553	6.20104e-82	4.80839e-80	1	1.05869	0.967392	0.530343	161.828	154.483	128.509	27	30	14	247	535	185
gene624	BBBOND_0106050	LK391707.1	1313631	1314108	+	CDR94296.1	hypothetical protein%2C conserved	7.37191	7.25102	6.28494e-25	6.33944e-24	1	0.980268	4.15978	0.416698	281.725	268.829	379.971	25	129	11	430	931	547
gene2765	BBBOND_0303410	LK391709.1	834711	835147	-	CDR96437.1	hypothetical protein	7.3275	11.5247	1.06617e-72	6.61379e-71	1	37.7599	37.8573	33.8662	4520.04	5047.97	8022.46	963	1174	894	6899	17482	11549
gene243	BBBOND_0102440	LK391707.1	550591	553464	+	CDR93915.1	hypothetical protein	7.2717	6.07353	1.02722e-74	6.70756e-73	1	0.784214	1.35435	0.530343	116.621	155.349	148.654	20	42	14	178	538	214
gene1213	BBBOND_0200420	LK391708.1	133806	134132	-	CDR94885.1	hypothetical protein	7.15107	1.72116	2.55946e-25	2.63158e-24	1	0.117632	0.0967392	0	9.82761	12.4164	11.809	3	3	0	15	43	17
gene3117	BBBOND_0306930	LK391709.1	1693926	1696880	+	CDR96789.1	hypothetical protein	7.10076	7.90503	1.30827e-62	6.95624e-61	1	4.86213	3.77283	1.89408	427.173	459.694	561.968	124	117	50	652	1592	809
gene4262	BBBOND_0404220	LK391711.1	66806	73555	-	CDR97934.1	hypothetical protein	7.09868	11.7073	3.95963e-58	1.79729e-56	1	51.8758	63.1707	30.3811	5012.08	6479.9	8446.88	1323	1959	802	7650	22441	12160
gene3899	BBBOND_0400630	LK391710.1	161062	163926	-	CDR97571.1	hypothetical protein	7.03977	9.40505	2.90682e-42	6.98012e-41	1	11.4103	12.963	6.43988	745.588	1134.51	2179.8	291	402	170	1138	3929	3138
gene2583	BBBOND_0301590	LK391709.1	391016	393016	-	CDR96255.1	hypothetical protein%2C conserved	7.01413	7.55857	2.46912e-69	1.48227e-67	1	3.45054	3.64384	1.70467	407.518	398.479	336.208	88	113	45	622	1380	484
gene463	BBBOND_0104440	LK391707.1	990561	993882	+	CDR94135.1	hypothetical protein	7.00844	7.40949	9.08014e-33	1.39079e-31	1	4.27397	3.22464	0.492461	383.277	346.214	302.865	109	100	13	585	1199	436
gene3781	BBBOND_0313550	LK391709.1	3315441	3316019	-	CDR97453.1	hypothetical protein	6.93616	6.56065	1.34417e-40	2.96037e-39	1	0.745004	0.773913	3.21994	202.449	209.057	169.493	19	24	85	309	724	244
gene1389	BBBOND_0202180	LK391708.1	538227	538673	-	CDR95061.1	hypothetical protein	6.83436	8.78912	5.12845e-28	6.25839e-27	1	5.25424	15.317	2.61383	752.139	791.471	1109.35	134	475	69	1148	2741	1597
gene816	BBBOND_0107860	LK391707.1	1754745	1756727	+	CDR94488.1	hypothetical protein%2C conserved	6.75751	12.0255	4.00213e-51	1.31822e-49	1	72.1477	102.673	54.398	5735.39	7397.55	11673.5	1840	3184	1436	8754	25619	16805
gene1786	BBBOND_0206160	LK391708.1	1387644	1388731	-	CDR95458.1	hypothetical protein%2C conserved	6.68153	5.81795	2.94049e-49	8.9709e-48	1	1.49001	1.8058	0.113645	142.828	113.191	99.3342	38	56	3	218	392	143
gene2006	BBBOND_0208320	LK391708.1	1866727	1876587	+	CDR95678.1	GCC2 and GCC3 domain containing protein%2C putative	6.61366	11.488	2.44711e-39	5.08834e-38	1	68.3051	80.874	25.1913	4304.49	5590.25	7185.41	1742	2508	665	6570	19360	10344
gene2005	BBBOND_0208310	LK391708.1	1865039	1866484	+	CDR95677.1	hypothetical protein	6.59781	5.82056	3.52038e-44	8.97455e-43	1	0.941057	2.25725	0.416698	110.069	96.1546	151.433	24	70	11	168	333	218
gene2402	BBBOND_0212160	LK391708.1	2750206	2751054	+	CDR96074.1	TBC domain containing protein%2C putative	6.55775	5.31296	4.3715e-52	1.46583e-50	1	0.666582	1.67681	0.303053	95.6554	75.6532	85.4413	17	52	8	146	262	123
gene3351	BBBOND_0309260	LK391709.1	2318442	2319106	-	CDR97023.1	hypothetical protein%2C conserved	6.54616	9.21593	1.12396e-39	2.37692e-38	1	13.1356	19.2511	5.5686	1014.86	1005.15	1532.39	335	597	147	1549	3481	2206
gene631	BBBOND_0106120	LK391707.1	1329569	1330806	+	CDR94303.1	hypothetical protein%2C conserved	6.53448	11.0388	1.91347e-58	9.01511e-57	1	51.5621	32.6656	50.7235	3408.87	3561.48	5540.49	1315	1013	1339	5203	12334	7976
gene2593	BBBOND_0301690	LK391709.1	410904	412304	-	CDR96265.1	hypothetical protein	6.46637	6.70397	5.85747e-55	2.2973e-53	1	1.99975	3.90181	1.25009	225.38	215.698	197.279	51	121	33	344	747	284
gene805	BBBOND_0107750	LK391707.1	1724693	1725874	+	CDR94477.1	hypothetical protein	6.41516	8.36037	4.44315e-31	6.17067e-30	1	5.21502	14.6076	3.18206	684.001	692.718	591.838	133	453	84	1044	2399	852
gene3159	BBBOND_0307350	LK391709.1	1800753	1803593	+	CDR96831.1	hypothetical protein	6.40401	8.15742	6.27953e-75	4.17364e-73	1	7.17556	6.93297	6.09894	589.656	537.946	586.28	183	215	161	900	1863	844
gene1816	BBBOND_0206460	LK391708.1	1446335	1447660	-	CDR95488.1	Rho GTPase-activating protein 17	6.27342	7.89175	7.15825e-62	3.64973e-60	1	7.92056	6.03008	4.47003	505.794	525.241	394.558	202	187	118	772	1819	568
gene3484	BBBOND_0310590	LK391709.1	2617428	2618551	+	CDR97156.1	hypothetical protein%2C conserved	6.25043	10.6372	1.18067e-60	5.78218e-59	1	42.1515	36.7609	45.2307	2319.31	3083.59	4049.78	1075	1140	1194	3540	10679	5830
gene2061	BBBOND_0208870	LK391708.1	1996264	1996692	-	CDR95733.1	ribosomal protein L35%2C putative	6.24713	6.10907	7.86647e-43	1.92625e-41	1	1.52922	1.12862	2.99265	102.862	121.276	206.31	39	35	79	157	420	297
gene3031	BBBOND_0306070	LK391709.1	1519969	1520568	+	CDR96703.1	hypothetical protein%2C conserved	6.22902	11.7015	1.51968e-65	8.19746e-64	1	91.9883	97.1261	74.0207	5581.42	6132.24	8027.32	2346	3012	1954	8519	21237	11556
gene3455	BBBOND_0310300	LK391709.1	2561463	2563316	-	CDR97127.1	RHOMBOID-RELATED%2C putative	6.16458	11.4477	1.38764e-53	5.01435e-52	1	71.2459	99.9316	59.4742	4354.28	4993.98	7201.38	1817	3099	1570	6646	17295	10367
gene3688	BBBOND_0312630	LK391709.1	3110038	3111948	-	CDR97360.1	Protein FAM188A	6.15576	10.8965	4.28386e-67	2.41584e-65	1	55.2087	46.2091	57.0497	3184.8	3712.49	4401.97	1408	1433	1506	4861	12857	6337
gene3001	BBBOND_0305770	LK391709.1	1443243	1446137	+	CDR96673.1	hypothetical protein	6.12553	6.08916	4.70851e-17	3.21561e-16	1	2.23501	3.5471	0.265171	81.2415	105.395	238.958	57	110	7	124	365	344
gene80	BBBOND_0100810	LK391707.1	215231	217198	+	CDR93752.1	hypothetical protein	6.08131	3.61096	3.20914e-43	8.01639e-42	1	0.54895	0.386957	0.378816	25.5518	29.4528	35.4269	14	12	10	39	102	51
gene2721	BBBOND_0302970	LK391709.1	715518	716351	+	CDR96393.1	membrane protein%2C putative	6.03014	8.21546	5.08438e-42	1.19773e-40	1	7.13635	14.6399	5.34131	670.243	594.83	511.259	182	454	141	1023	2060	736
gene3087	BBBOND_0306630	LK391709.1	1619799	1620389	+	CDR96759.1	membrane protein%2C putative	5.98822	6.32778	1.68005e-44	4.34246e-43	1	1.21553	2.54746	3.97757	188.69	182.492	121.563	31	79	105	288	632	175
gene2230	BBBOND_0210550	LK391708.1	2379269	2379703	+	CDR95902.1	hypothetical protein%2C conserved	5.97693	11.0087	2.66063e-55	1.0764e-53	1	66.8543	51.2073	75.4602	3236.56	3676.98	5276.52	1705	1588	1992	4940	12734	7596
gene4263	BBBOND_0404230	LK391711.1	73655	75312	-	CDR97935.1	hypothetical protein	5.97297	5.91562	4.64896e-36	8.20068e-35	1	1.64685	2.86993	1.47738	148.724	61.2156	171.577	42	89	39	227	212	247
gene3574	BBBOND_0311490	LK391709.1	2828447	2831308	+	CDR97246.1	hypothetical protein	5.96533	5.69172	9.4305e-36	1.6479e-34	1	2.15659	2.03152	0.984923	55.6898	105.106	164.631	55	63	26	85	364	237
gene3403	BBBOND_0309780	LK391709.1	2443156	2445801	-	CDR97075.1	hypothetical protein%2C conserved	5.95473	8.49674	6.07515e-17	4.12623e-16	1	7.21477	25.1199	2.31078	673.519	772.125	706.454	184	779	61	1028	2674	1017
gene1818	BBBOND_0206480	LK391708.1	1450200	1451054	-	CDR95490.1	hypothetical protein%2C conserved	5.91485	10.9766	6.883e-57	3.04983e-55	1	55.6008	58.4627	83.3775	3301.42	3810.67	4801.39	1418	1813	2201	5039	13197	6912
gene613	BBBOND_0105940	LK391707.1	1287284	1289389	+	CDR94285.1	hypothetical protein%2C conserved	5.89705	8.0607	3.53436e-48	1.05239e-46	1	8.70478	12.7373	5.26555	531.346	580.97	482.084	222	395	139	811	2012	694
gene2363	BBBOND_0211770	LK391708.1	2665754	2666377	+	CDR96035.1	Thioredoxin-like protein 1	5.86772	9.70188	9.39156e-48	2.73089e-46	1	28.7807	32.3431	23.3351	1160.97	1398.14	2375.69	734	1003	616	1772	4842	3420
gene1953	BBBOND_0207800	LK391708.1	1725171	1726971	+	CDR95625.1	phosphoenolpyruvate carboxykinase%2C putative	5.84917	12.783	2.09168e-58	9.73154e-57	1	223.893	260.519	236.95	10813.6	13290.1	17482.8	5710	8079	6255	16505	46026	25168
gene3467	BBBOND_0310420	LK391709.1	2581446	2583659	+	CDR97139.1	tubulin-tyrosine ligase family protein%2C putative	5.84904	5.65248	2.01861e-18	1.47608e-17	1	0.745004	4.15978	0.530343	123.828	93.8446	99.3342	19	129	14	189	325	143
gene3144	BBBOND_0307200	LK391709.1	1764102	1765737	-	CDR96816.1	Iron-sulphur cluster biosynthesis domain containing protein%2C putative	5.84271	9.14791	6.64039e-54	2.47155e-52	1	21.6835	23.2496	13.6753	967.036	1045.28	1353.86	553	721	361	1476	3620	1949
gene2910	BBBOND_0304850	LK391709.1	1222115	1227619	-	CDR96582.1	hypothetical protein%2C conserved	5.82768	10.1753	1.50698e-56	6.52207e-55	1	42.6613	34.0844	43.6396	1732.28	2242.45	2863.33	1088	1057	1152	2644	7766	4122
gene449	BBBOND_0104300	LK391707.1	964094	965929	-	CDR94121.1	hypothetical protein%2C conserved	5.79433	7.49753	2.68419e-13	1.49559e-12	1	3.25449	15.2525	0.984923	378.69	365.561	340.376	83	473	26	578	1266	490
gene1367	BBBOND_0201960	LK391708.1	483059	485233	-	CDR95039.1	mac/perforin domain containing membrane protein%2C putative	5.76635	7.66532	5.91941e-51	1.93264e-49	1	9.1361	8.80326	4.35639	437.656	421.868	355.658	233	273	115	668	1461	512
gene373	BBBOND_0103590	LK391707.1	823640	825271	+	CDR94045.1	Leu/Phe-tRNA protein transferase%2C putative	5.6951	7.854	5.18944e-41	1.17061e-39	1	9.44978	10.5446	6.66717	320.38	360.941	702.981	241	327	176	489	1250	1012
gene366	BBBOND_0103520	LK391707.1	800322	801510	-	CDR94038.1	hypothetical protein	5.69254	9.20394	6.20614e-60	2.9999e-58	1	20.7033	23.6689	23.1078	971.623	1088.02	1432.36	528	734	610	1483	3768	2062
gene2594	BBBOND_0301700	LK391709.1	412475	414951	-	CDR96266.1	predicted protein%2C putative	5.63724	8.02308	1.0366e-26	1.16211e-25	1	9.68505	17.8967	3.48511	467.139	564.8	516.816	247	555	92	713	1956	744
gene509	BBBOND_0104900	LK391707.1	1102226	1103206	-	CDR94181.1	hypothetical protein%2C conserved	5.63315	8.91223	4.81516e-24	4.58363e-23	1	17.3703	34.0199	6.06106	837.967	877.808	1138.52	443	1055	160	1279	3040	1639
gene236	BBBOND_0102370	LK391707.1	530187	533420	-	CDR93908.1	histone acetyltransferase%2C ELP3 family protein%2C putative	5.59399	11.3185	8.90056e-56	3.68088e-54	1	101.556	116.409	93.2267	4012.28	4901.58	6119.13	2590	3610	2461	6124	16975	8809
gene3724	BBBOND_0312990	LK391709.1	3199284	3200604	+	CDR97396.1	hypothetical protein%2C conserved	5.5828	5.11694	5.29199e-53	1.85819e-51	1	1.72527	1.48333	1.40162	73.3795	90.0908	56.9609	44	46	37	112	312	82
gene4177	BBBOND_0403370	LK391710.1	737628	738382	+	CDR97849.1	hypothetical protein%2C conserved	5.57428	11.8671	1.55249e-56	6.64178e-55	1	153.039	156.137	151.943	5793.05	7066.07	9113.05	3903	4842	4011	8842	24471	13119
gene729	BBBOND_0107100	LK391707.1	1543981	1546171	+	CDR94401.1	peptidyl-prolyl cis-trans isomerase%2C putative	5.52227	8.91627	5.8027e-46	1.59982e-44	1	19.6838	16.2199	26.252	689.898	911.592	1255.92	502	503	693	1053	3157	1808
gene476	BBBOND_0104570	LK391707.1	1016021	1016749	-	CDR94148.1	hypothetical protein	5.49764	1.70873	8.4563e-25	8.48365e-24	1	0.274475	0.225725	0.22729	11.7931	8.95133	13.8929	7	7	6	18	31	20
gene1947	BBBOND_0207740	LK391708.1	1705864	1706868	+	CDR95619.1	membrane protein%2C putative	5.45366	6.36838	9.08582e-54	3.31543e-52	1	3.52896	5.22392	2.6896	148.069	165.744	190.333	90	162	71	226	574	274
gene3930	BBBOND_0400940	LK391710.1	232853	235605	-	CDR97602.1	hypothetical protein%2C conserved	5.43902	5.30062	2.26394e-54	8.68699e-53	1	2.1958	2.12826	1.40162	94.345	86.9146	68.0752	56	66	37	144	301	98
gene1371	BBBOND_0202000	LK391708.1	496199	498631	-	CDR95043.1	mac/perforin domain containing protein%2C putative	5.40862	6.94406	1.11511e-24	1.10974e-23	1	4.27397	11.0283	2.08349	264.69	243.13	233.401	109	342	55	404	842	336
gene220	BBBOND_0102210	LK391707.1	499641	502574	+	CDR93892.1	hypothetical protein	5.40305	6.19331	8.9596e-53	3.05942e-51	1	3.80344	3.80507	2.95477	114	144.954	189.638	97	118	78	174	502	273
gene3760	BBBOND_0313340	LK391709.1	3268535	3271503	+	CDR97432.1	hypothetical protein	5.36785	3.22749	6.34606e-32	9.19068e-31	1	0.431318	0.935145	0.303053	24.2414	26.2765	20.1447	11	29	8	37	91	29
gene4286	BBBOND_0404460	LK391711.1	120154	121802	+	CDR97958.1	hypothetical protein%2C conserved	5.32944	6.20407	5.4354e-48	1.59296e-46	1	2.5487	2.99891	5.64436	138.242	151.884	160.463	65	93	149	211	526	231
gene1327	BBBOND_0201560	LK391708.1	403537	405816	-	CDR94999.1	RIBONUCLEASE Z domain containing protein%2Cputative	5.31287	10.4464	7.39616e-54	2.72559e-52	1	69.4814	62.171	74.2859	2289.18	2596.18	3301.65	1772	1928	1961	3494	8991	4753
gene1845	BBBOND_0206750	LK391708.1	1492937	1495819	+	CDR95517.1	hypothetical protein	5.30726	4.85254	2.05017e-41	4.65288e-40	1	1.29395	2.19275	1.17433	70.1036	72.4769	43.068	33	68	31	107	251	62
gene3430	BBBOND_0310050	LK391709.1	2507078	2507803	-	CDR97102.1	membrane protein%2C putative	5.30497	9.8741	1.35567e-28	1.69893e-27	1	61.9921	57.3986	20.0015	1337.21	1701.33	2473.63	1581	1780	528	2041	5892	3561
gene3663	BBBOND_0312380	LK391709.1	3031471	3032354	+	CDR97335.1	hypothetical protein%2C conserved	5.30339	7.74261	1.03057e-54	3.99559e-53	1	11.2143	10.3188	10.6826	355.104	389.239	529.319	286	320	282	542	1348	762
gene518	BBBOND_0104990	LK391707.1	1117628	1118447	-	CDR94190.1	hypothetical protein%2C conserved	5.29524	8.22684	7.47809e-51	2.40328e-49	1	14.8216	13.1888	17.1225	497.277	526.107	750.217	378	409	452	759	1822	1080
gene3432	BBBOND_0310070	LK391709.1	2509275	2512250	+	CDR97104.1	diacylglycerol kinase%2C putative	5.29188	12.5517	6.88102e-53	2.3714e-51	1	277.612	293.797	325.744	9829.57	10939.1	14379.2	7080	9111	8599	15003	37884	20700
gene251	BBBOND_0102520	LK391707.1	568577	570519	-	CDR93923.1	kinesin-like protein%2C putative	5.28884	8.54282	1.66111e-50	5.23952e-49	1	21.1738	15.4783	19.6606	604.07	668.174	930.13	540	480	519	922	2314	1339
gene2019	BBBOND_0208450	LK391708.1	1906899	1907300	+	CDR95691.1	MICROSOMAL SIGNAL PEPTIDASE 12 KDA SUBUNIT domain containing protein%2Cputative	5.27741	9.74885	3.12185e-47	8.93809e-46	1	44.0728	43.3392	42.8441	1278.24	1438.85	2336.79	1124	1344	1131	1951	4983	3364
gene1006	BBBOND_0109760	LK391707.1	2167528	2168566	+	CDR94678.1	Set1/Ash2 histone methyltransferase complex subunit ASH2	5.15763	9.51363	3.45589e-42	8.24541e-41	1	35.1328	44.2743	40.647	1065.31	1182.15	2040.17	896	1373	1073	1626	4094	2937
gene4127	BBBOND_0402870	LK391710.1	629309	630439	-	CDR97799.1	hypothetical protein	5.12821	5.08374	2.10841e-46	5.90037e-45	1	1.49001	2.6442	2.00773	89.7588	62.9481	64.602	38	82	53	137	218	93
gene3642	BBBOND_0312170	LK391709.1	2979993	2982061	-	CDR97314.1	WD domain%2C G-beta repeat containing protein%2C putative	5.12174	12.6469	1.19194e-44	3.10239e-43	1	308.784	436.294	329.835	9631.71	11803.9	15992.1	7875	13530	8707	14701	40879	23022
gene1037	BBBOND_0110070	LK391707.1	2239440	2241413	-	CDR94709.1	phosphatidylglycerophosphate synthase%2C putative	5.11836	9.66175	6.27785e-52	2.08626e-50	1	43.5631	46.7895	46.1777	1313.62	1463.98	1966.54	1111	1451	1219	2005	5070	2831
gene2533	BBBOND_0301100	LK391709.1	287317	288484	-	CDR96205.1	serine/threonine protein phosphatase PP2A catalytic subunit%2C putative	5.10156	10.6404	2.65054e-42	6.40604e-41	1	93.1254	90.8381	87.6581	2411.69	2501.75	4414.47	2375	2817	2314	3681	8664	6355
gene728	BBBOND_0107090	LK391707.1	1542169	1543560	-	CDR94400.1	hypothetical protein%2C conserved	5.08577	7.69456	1.79291e-45	4.73277e-44	1	13.214	9.8029	13.107	319.725	365.561	542.518	337	304	346	488	1266	781
gene242	BBBOND_0102430	LK391707.1	545619	549677	+	CDR93914.1	hypothetical protein%2C conserved	5.08055	9.70153	1.83545e-36	3.31629e-35	1	56.2674	30.5373	57.2013	1302.49	1337.21	2233.98	1435	947	1510	1988	4631	3216
gene2854	BBBOND_0304300	LK391709.1	1081661	1082664	+	CDR96526.1	hypothetical protein%2C conserved	5.06472	12.6227	6.29301e-45	1.64948e-43	1	316.43	352.55	429.426	9855.78	10946.6	15960.9	8070	10933	11336	15043	37910	22977
gene4341	BBBOND_0404980	LK391711.1	222058	225952	-	CDR98013.1	#NAME?	5.06229	11.7651	1.77473e-41	4.05247e-40	1	194.877	249.007	163.535	5040.25	6312.42	8944.25	4970	7722	4317	7693	21861	12876
gene1014	BBBOND_0109840	LK391707.1	2183027	2185090	-	CDR94686.1	INOSITOL 5-PHOSPHATASE%2C putative	5.06138	10.9852	4.37344e-42	1.03681e-40	1	106.928	156.459	90.8023	3113.39	4010.2	4704.83	2727	4852	2397	4752	13888	6773
gene1576	BBBOND_0204060	LK391708.1	931035	931983	+	CDR95248.1	hypothetical protein%2C conserved	5.05601	9.89835	6.80108e-43	1.6764e-41	1	66.4622	53.0776	48.1476	1462.35	1560.71	2556.99	1695	1646	1271	2232	5405	3681
gene4426	BBBOND_0405820	LK391711.1	433281	434228	-	CDR98098.1	hypothetical protein%2C conserved	5.04083	9.1838	2.32928e-21	1.96144e-20	1	38.5049	53.4645	11.4781	850.415	997.352	1559.48	982	1658	303	1298	3454	2245
gene886	BBBOND_0108560	LK391707.1	1907075	1908355	-	CDR94558.1	ankyrin repeat containing protein%2C putative	5.01432	9.30686	6.44397e-41	1.44485e-39	1	40.1126	39.3728	35.1542	866.14	1088.02	1752.59	1023	1221	928	1322	3768	2523
gene1401	BBBOND_0202300	LK391708.1	566193	569117	+	CDR95073.1	hypothetical protein	5.00746	5.70175	2.32673e-38	4.60643e-37	1	3.68581	3.90181	2.31078	103.517	145.243	68.7699	94	121	61	158	503	99
gene3171	BBBOND_0307470	LK391709.1	1829975	1830531	+	CDR96843.1	sybindin-like family protein%2C putative	4.96422	9.47321	4.14891e-39	8.57903e-38	1	40.0341	60.1073	32.8055	1097.42	1276.58	1778.29	1021	1864	866	1675	4421	2560
gene1126	BBBOND_0110960	LK391707.1	2423253	2424770	-	CDR94798.1	calcium-dependent protein kinase 4%2C putative	4.95906	12.824	4.77958e-44	1.21018e-42	1	398.969	410.013	546.821	10832	14227.1	17113.3	10175	12715	14435	16533	49271	24636
gene3172	BBBOND_0307480	LK391709.1	1830810	1831190	+	CDR96844.1	membrane protein%2C putative	4.9569	9.04512	1.02876e-36	1.87699e-35	1	27.7612	47.9181	23.7518	821.588	1009.19	1259.39	708	1486	627	1254	3495	1813
gene2247	BBBOND_0210690	LK391708.1	2403537	2404801	+	CDR95919.1	hypothetical protein%2C conserved	4.95407	7.93595	8.46619e-29	1.08659e-27	1	16.0372	22.379	8.10667	362.966	403.387	677.974	409	694	214	554	1397	976
gene2996	BBBOND_0305720	LK391709.1	1435561	1436468	+	CDR96668.1	hypothetical protein%2C conserved	4.94886	7.55829	9.37969e-42	2.1684e-40	1	12.5082	12.2859	11.2887	279.104	310.698	526.541	319	381	298	426	1076	758
gene4427	BBBOND_0405830	LK391711.1	434263	436719	-	CDR98099.1	hypothetical protein%2C conserved	4.94015	10.3587	2.59665e-23	2.40416e-22	1	94.0665	122.955	32.1236	1995.66	2210.11	3444.74	2399	3813	848	3046	7654	4959
gene2600	BBBOND_0301760	LK391709.1	426330	428136	+	CDR96272.1	hypothetical protein%2C conserved	4.92889	4.81824	1.97152e-40	4.31647e-39	1	2.11738	1.51558	2.34866	79.9312	50.5317	52.793	54	47	62	122	175	76
gene3533	BBBOND_0311080	LK391709.1	2720946	2721776	+	CDR97205.1	hypothetical protein%2C conserved	4.90827	8.0748	9.53081e-44	2.39687e-42	1	17.6448	15.1236	20.0015	415.38	478.463	691.866	450	469	528	634	1657	996
gene4266	BBBOND_0404260	LK391711.1	78005	79051	+	CDR97938.1	hypothetical protein%2C conserved	4.84242	8.13876	2.0621e-33	3.26602e-32	1	21.7227	16.9294	18.9787	336.759	489.725	828.017	554	525	501	514	1696	1192
gene1862	BBBOND_0206920	LK391708.1	1534580	1535176	-	CDR95534.1	hypothetical protein%2C conserved	4.83769	4.54815	6.44082e-43	1.59818e-41	1	2.03896	1.38659	1.93196	45.207	49.3767	59.0448	52	43	51	69	171	85
gene3766	BBBOND_0313400	LK391709.1	3282878	3284305	-	CDR97438.1	phosphomannose isomerase type I family protein%2C putative	4.82914	8.63272	7.24663e-33	1.11917e-31	1	27.6043	24.4105	29.6234	533.311	576.35	1212.85	704	757	782	814	1996	1746
gene1641	BBBOND_0204710	LK391708.1	1064982	1069510	-	CDR95313.1	hypothetical protein%2C conserved	4.78363	8.10185	1.0176e-19	7.89067e-19	1	5.72476	22.121	30.5326	621.105	553.539	434.153	146	686	806	948	1917	625
gene2913	BBBOND_0304880	LK391709.1	1231709	1232941	+	CDR96585.1	SNF7-RELATED%2C putative	4.7836	8.61909	6.81578e-42	1.58552e-40	1	28.7415	29.6667	24.9261	618.484	641.608	1037.1	733	920	658	944	2222	1493
gene2827	BBBOND_0304030	LK391709.1	1007555	1008187	-	CDR96499.1	cytidylyltransferase family protein%2C putative	4.78294	8.61365	5.3413e-31	7.33592e-30	1	28.3493	16.6391	38.1089	589.001	652.581	1046.83	723	516	1006	899	2260	1507
gene4071	BBBOND_0402320	LK391710.1	518968	520017	+	CDR97743.1	hypothetical protein	4.73155	4.43825	1.1416e-37	2.21305e-36	1	1.33316	2.54746	1.4395	55.0346	45.0454	43.068	34	79	38	84	156	62
gene26	BBBOND_0100270	LK391707.1	66902	68146	+	CDR93698.1	DHHC zinc finger domain containing protein%2C putative	4.72738	10.0907	1.42227e-13	8.08197e-13	1	64.4232	157.685	16.5922	1770.93	1886.42	2667.44	1643	4890	438	2703	6533	3840
gene460	BBBOND_0104410	LK391707.1	982895	983653	+	CDR94132.1	hypothetical protein	4.72511	5.30011	9.85058e-11	4.62928e-10	1	2.62712	6.32029	0.303053	89.1036	79.6957	77.1056	67	196	8	136	276	111
gene761	BBBOND_0107357	LK391707.1	1620836	1621984	-	CDR94433.1	hypothetical protein%2C conserved	4.71329	10.6454	9.64065e-40	2.05043e-38	1	114.927	108.412	130.275	2321.28	2822.27	4133.83	2931	3362	3439	3543	9774	5951
gene3439	BBBOND_0310140	LK391709.1	2520593	2524560	+	CDR97111.1	Uncharacterized protein KIAA0195	4.70891	11.1355	5.13705e-39	1.05056e-37	1	145.119	148.978	203.765	3938.9	3409.01	5674.56	3701	4620	5379	6012	11806	8169
gene4150	BBBOND_0403100	LK391710.1	676350	677048	-	CDR97822.1	hypothetical protein	4.69007	8.85453	1.17561e-36	2.13444e-35	1	32.4665	44.6935	27.1233	716.76	781.076	1196.18	828	1386	716	1094	2705	1722
gene2944	BBBOND_0305190	LK391709.1	1305183	1305788	-	CDR96616.1	biotin-requiring enzyme family protein%2C putative	4.66474	7.52744	1.29055e-35	2.23415e-34	1	16.0372	14.4141	12.2736	249.621	313.874	521.678	409	447	324	381	1087	751
gene4169	BBBOND_0403290	LK391710.1	712432	720210	+	CDR97841.1	hypothetical protein%2C conserved	4.64067	12.8865	6.63233e-40	1.41871e-38	1	533.462	475.731	742.669	13004.5	13148.9	17547.4	13605	14753	19605	19849	45537	25261
gene2404	BBBOND_0212180	LK391708.1	2754181	2754414	+	CDR96076.1	hypothetical protein	4.63095	-0.36343	1.4444e-10	6.69498e-10	1	0.0392107	0.35471	0	2.62069	3.17628	5.55716	1	11	0	4	11	8
gene1428	BBBOND_0202570	LK391708.1	623259	624782	-	CDR95100.1	hypothetical protein	4.62172	2.76132	8.65239e-10	3.76657e-09	1	1.25474	0.35471	0.719751	5.24139	10.1063	43.068	32	11	19	8	35	62
gene1122	BBBOND_0110910	LK391707.1	2410348	2413149	-	CDR94794.1	hypothetical protein	4.56671	0.414761	1.64807e-11	8.22268e-11	1	0.274475	0.290218	0.151527	3.27587	3.46503	11.809	7	9	4	5	12	17
gene745	BBBOND_0107260	LK391707.1	1587161	1588197	+	CDR94417.1	G patch domain-containing protein%2C putative	4.55738	5.32331	1.30111e-31	1.84836e-30	1	3.96028	2.225	4.39427	62.2415	69.0119	118.784	101	69	116	95	239	171
gene4030	BBBOND_0401940	LK391710.1	426083	427129	-	CDR97702.1	hypothetical protein%2C conserved	4.55736	9.59262	1.14148e-34	1.88826e-33	1	60.9727	49.6917	78.8696	1094.8	1349.34	2019.33	1555	1541	2082	1671	4673	2907
gene1892	BBBOND_0207220	LK391708.1	1587988	1588480	+	CDR95564.1	hypothetical protein%2C conserved	4.5408	8.36762	1.51839e-35	2.59241e-34	1	28.5454	21.4439	32.4646	510.38	538.235	871.779	728	665	857	779	1864	1255
gene479	BBBOND_0104600	LK391707.1	1023251	1023553	+	CDR94151.1	hypothetical protein	4.52783	2.48719	2.11017e-18	1.537e-17	1	0.705793	1.06413	0.265171	15.069	11.5501	22.2286	18	33	7	23	40	32
gene2024	BBBOND_0208500	LK391708.1	1914570	1915857	+	CDR95696.1	40S ribosomal protein S15%2C putative	4.52181	7.15884	5.4479e-42	1.27529e-40	1	13.214	8.80326	14.5465	243.069	276.048	320.926	337	273	384	371	956	462
gene807	BBBOND_0107770	LK391707.1	1729989	1731523	-	CDR94479.1	hypothetical protein%2C conserved	4.51888	8.21283	3.45928e-36	6.13117e-35	1	25.1341	25.5714	24.5094	429.139	484.816	812.04	641	793	647	655	1679	1169
gene3485	BBBOND_0310600	LK391709.1	2618676	2619511	+	CDR97157.1	hypothetical protein%2C conserved	4.51884	6.59716	7.55478e-31	1.03378e-29	1	7.17556	6.06232	11.857	136.276	168.343	271.606	183	188	313	208	583	391
gene2945	BBBOND_0305200	LK391709.1	1306828	1309921	-	CDR96617.1	hypothetical protein%2C conserved	4.4852	7.90637	2.97652e-37	5.62366e-36	1	24.4283	16.6714	21.2516	355.104	434.862	607.12	623	517	561	542	1506	874
gene3023	BBBOND_0305990	LK391709.1	1502949	1505132	-	CDR96695.1	hypothetical protein%2C conserved	4.48295	7.59958	1.67753e-34	2.72654e-33	1	17.5664	22.7982	10.1902	375.415	413.205	342.46	448	707	269	573	1431	493
gene1456	BBBOND_0202850	LK391708.1	673638	674528	+	CDR95128.1	hypothetical protein%2C conserved	4.47309	8.43586	2.28028e-32	3.36794e-31	1	26.9378	36.9544	26.4414	454.691	602.916	950.274	687	1146	698	694	2088	1368
gene4004	BBBOND_0401680	LK391710.1	377842	380283	+	CDR97676.1	3'5'-cyclic nucleotide phosphodiesterase%2C putative	4.4721	10.2576	1.95054e-32	2.8924e-31	1	111.28	95.4493	110.804	1584.21	2046.68	3417.65	2838	2960	2925	2418	7088	4920
gene517	BBBOND_0104980	LK391707.1	1116734	1117560	-	CDR94189.1	single-strand binding protein%2C putative	4.46603	8.52343	6.93602e-41	1.54586e-39	1	32.1136	26.8612	37.4271	600.794	661.532	869.001	819	833	988	917	2291	1251
gene754	BBBOND_0107350	LK391707.1	1609185	1610233	+	CDR94426.1	PIN2-INTERACTING PROTEIN X1 domain containing protein%2C putative	4.4291	0.0505127	1.43548e-12	7.60007e-12	1	0.274475	0.128986	0.189408	2.62069	5.19755	4.86252	7	4	5	4	18	7
gene4123	BBBOND_0402830	LK391710.1	619548	621853	-	CDR97795.1	hypothetical protein%2C conserved	4.42842	9.96162	2.22102e-37	4.23931e-36	1	79.0488	112.733	74.5511	1561.93	1802.11	2372.21	2016	3496	1968	2384	6241	3415
gene2990	BBBOND_0305660	LK391709.1	1423185	1424595	-	CDR96662.1	hypothetical protein%2C conserved	4.40386	6.98175	1.58824e-27	1.88765e-26	1	13.0964	6.41703	15.5694	175.587	233.89	333.43	334	199	411	268	810	480
gene1530	BBBOND_0203590	LK391708.1	829895	831087	-	CDR95202.1	hypothetical protein	4.40118	3.59693	2.45183e-18	1.77889e-17	1	0.901846	2.41848	0.606106	27.5173	33.2066	22.9233	23	75	16	42	115	33
gene1026	BBBOND_0109960	LK391707.1	2208894	2211761	-	CDR94698.1	hypothetical protein	4.38747	4.06489	1.87581e-25	1.95021e-24	1	1.76448	1.83804	1.62891	24.8966	53.9967	29.1751	45	57	43	38	187	42
gene2175	BBBOND_0210000	LK391708.1	2248709	2250515	-	CDR95847.1	hypothetical protein%2C conserved	4.37911	10.6075	3.01035e-28	3.72243e-27	1	122.926	188.545	118.645	1985.18	2683.38	4283.18	3135	5847	3132	3030	9293	6166
gene907	BBBOND_0108770	LK391707.1	1953611	1955368	-	CDR94579.1	hypothetical protein%2C conserved	4.37124	9.27346	8.35696e-39	1.67229e-37	1	56.8163	58.237	56.974	971.623	1025.07	1565.04	1449	1806	1504	1483	3550	2253
gene3968	BBBOND_0401320	LK391710.1	311814	312629	+	CDR97640.1	cytosolic glycoprotein FP21%2C putative	4.35436	7.36043	3.15454e-38	6.21226e-37	1	17.4096	13.35	16.0997	272.552	263.631	423.733	444	414	425	416	913	610
gene3381	BBBOND_0309560	LK391709.1	2390815	2391901	+	CDR97053.1	MJ0570-related uncharacterized domain containing protein%2C putative	4.35299	5.74498	1.50224e-35	2.57666e-34	1	4.70529	4.9337	6.25047	85.8278	87.7808	152.822	120	153	165	131	304	220
gene2332	BBBOND_0211485	LK391708.1	2582880	2586023	-	CDR96004.1	BT1 domain containing protein%2Cputative	4.34048	12.8167	6.59174e-35	1.1002e-33	1	744.337	679.141	613.607	9503.95	14506.1	17259.1	18983	21061	16198	14506	50237	24846
gene2762	BBBOND_0303380	LK391709.1	827082	828050	-	CDR96434.1	centrin%2C putative	4.33901	9.04589	9.49083e-29	1.20563e-27	1	48.5036	69.8457	31.8585	856.967	858.75	1326.08	1237	2166	841	1308	2974	1909
gene1131	BBBOND_0111010	LK391707.1	2434214	2435313	-	CDR94803.1	SNARE associated Golgi protein%2C putative	4.33609	11.6798	6.10183e-28	7.39773e-27	1	270.868	440.26	218.35	4717.25	5689.58	8367.69	6908	13653	5764	7200	19704	12046
gene3165	BBBOND_0307410	LK391709.1	1813816	1816274	-	CDR96837.1	membrane protein%2C putative	4.33427	6.14202	8.36103e-11	3.9643e-10	1	0.862636	9.99638	10.1144	148.069	98.4647	177.829	22	310	267	226	341	256
gene237	BBBOND_0102380	LK391707.1	534060	534617	+	CDR93909.1	hypothetical protein	4.32658	8.04669	1.28916e-31	1.83841e-30	1	29.9178	24.8942	21.441	397.69	399.056	734.934	763	772	566	607	1382	1058
gene4039	BBBOND_0402030	LK391710.1	447009	448925	-	CDR97711.1	glycerol kinase%2C putative	4.32244	8.9057	3.07894e-35	5.18544e-34	1	51.1308	42.7265	44.0563	749.519	744.982	1266.34	1304	1325	1163	1144	2580	1823
gene3990	BBBOND_0401540	LK391710.1	354119	355251	+	CDR97662.1	hypothetical protein%2C conserved	4.3147	6.636	1.28216e-37	2.47264e-36	1	10.7437	7.5779	11.0614	156.587	252.659	173.661	274	235	292	239	875	250
gene2790	BBBOND_0303660	LK391709.1	919612	920167	-	CDR96462.1	hypothetical protein	4.31429	8.73444	1.33252e-30	1.79049e-29	1	36.7012	50.0142	36.5179	621.105	641.32	1191.32	936	1551	964	948	2221	1715
gene4436	BBBOND_0405920	LK391711.1	451526	456500	-	CDR98108.1	#NAME?	4.30586	10.4734	9.22297e-27	1.0434e-25	1	156.843	83.7761	170.884	2112.94	2265.26	3761.5	4000	2598	4511	3225	7845	5415
gene347	BBBOND_0103360	LK391707.1	762488	763424	+	CDR94019.1	hypothetical protein	4.26495	6.25097	6.61045e-39	1.34449e-37	1	7.09714	6.80399	9.58405	116.621	156.504	178.524	181	211	253	178	542	257
gene3693	BBBOND_0312680	LK391709.1	3129347	3130422	+	CDR97365.1	Plasmodium falciparum CPW-WPC domain containing protein%2C putative	4.2632	6.88406	8.70027e-33	1.33812e-31	1	12.4298	11.0283	12.5767	167.724	186.823	338.987	317	342	332	256	647	488
gene1649	BBBOND_0204790	LK391708.1	1087461	1088259	-	CDR95321.1	hypothetical protein	4.26243	3.55648	4.89131e-10	2.18224e-09	1	0.588161	3.09565	0.719751	20.3104	17.9027	47.9305	15	96	19	31	62	69
gene3492	BBBOND_0310670	LK391709.1	2635717	2636307	+	CDR97164.1	hypothetical protein	4.26178	3.48106	5.02006e-24	4.75436e-23	1	1.33316	1.38659	1.36374	34.069	27.7203	16.6715	34	43	36	52	96	24
gene3142	BBBOND_0307180	LK391709.1	1752599	1757380	-	CDR96814.1	hypothetical protein	4.25208	1.56111	3.83325e-13	2.11056e-12	1	0.313686	1.03188	0.151527	10.4828	7.21882	12.5036	8	32	4	16	25	18
gene2973	BBBOND_0305480	LK391709.1	1379484	1379974	-	CDR96645.1	hypothetical protein	4.24487	2.34327	1.32695e-21	1.13277e-20	1	0.666582	0.677174	0.871278	16.3793	14.1489	11.809	17	21	23	25	49	17
gene1212	BBBOND_0200410	LK391708.1	131676	133673	-	CDR94884.1	zinc finger domain containingg protein%2Cputative	4.24362	7.63091	7.82854e-39	1.57502e-37	1	19.6446	21.2504	19.6606	304.656	358.053	485.557	501	659	519	465	1240	699
gene1531	BBBOND_0203600	LK391708.1	831329	832657	-	CDR95203.1	hypothetical protein	4.22625	2.42089	1.83014e-18	1.34355e-17	1	0.627371	1.3221	0.378816	17.0345	13.2826	14.5875	16	41	10	26	46	21
gene2300	BBBOND_0211190	LK391708.1	2514045	2515867	+	CDR95972.1	DNA-directed RNA polymerase subunit	4.20288	6.77896	1.17732e-34	1.93894e-33	1	11.2927	9.3837	14.2435	175.587	178.449	290.362	288	291	376	268	618	418
gene1934	BBBOND_0207610	LK391708.1	1683345	1684322	-	CDR95606.1	hypothetical protein%2C conserved	4.16659	7.34989	9.85134e-17	6.65457e-16	1	5.96003	17.4453	29.0931	361.656	367.871	213.256	152	541	768	552	1274	307
gene4295	BBBOND_0404540	LK391711.1	135359	136540	+	CDR97967.1	MORN repeat domain containing protein%2C putative	4.16169	8.55644	7.37852e-37	1.35285e-35	1	43.7199	43.2424	33.5252	565.415	741.228	850.245	1115	1341	885	863	2567	1224
gene2067	BBBOND_0208930	LK391708.1	2006742	2008952	+	CDR95739.1	hypothetical protein	4.11761	2.82181	2.46708e-06	7.75546e-06	1	0.352896	2.67645	0.22729	20.9656	10.3951	26.3965	9	83	6	32	36	38
gene82	BBBOND_0100830	LK391707.1	219358	220605	-	CDR93754.1	hypothetical protein%2C conserved	4.1095	7.53761	9.70401e-33	1.47422e-31	1	22.9383	13.8015	25.3428	322.345	329.467	420.26	585	428	669	492	1141	605
gene1086	BBBOND_0110560	LK391707.1	2342750	2344460	-	CDR94758.1	hypothetical protein	4.09683	4.11559	1.02547e-21	8.8557e-21	1	2.78396	1.93478	1.96985	22.2759	35.2278	57.6555	71	60	52	34	122	83
gene3963	BBBOND_0401270	LK391710.1	303269	304543	+	CDR97635.1	hypothetical protein	4.09494	5.69882	1.36396e-19	1.0489e-18	1	4.23476	4.25652	9.77346	59.6208	92.1121	161.158	108	132	258	91	319	232
gene2855	BBBOND_0304310	LK391709.1	1082853	1083728	+	CDR96527.1	hypothetical protein%2C conserved	4.08065	9.00176	1.60511e-35	2.72795e-34	1	55.4832	66.5888	50.572	783.588	952.018	1186.45	1415	2065	1335	1196	3297	1708
gene601	BBBOND_0105820	LK391707.1	1264808	1267204	+	CDR94273.1	heat shock protein 90%2C putative	4.06198	11.2775	2.40725e-36	4.30759e-35	1	320.352	241.332	280.741	4768.35	4024.63	5278.61	8170	7484	7411	7278	13938	7599
gene1946	BBBOND_0207730	LK391708.1	1702321	1704928	-	CDR95618.1	myosin A%2C putative	4.06151	12.1	6.16136e-37	1.15239e-35	1	494.447	432.94	562.05	7164.98	9027.56	8676.12	12610	13426	14837	10936	31264	12490
gene365	BBBOND_0103510	LK391707.1	798862	800170	-	CDR94037.1	Ribosomal RNA assembly protein mis3%2C putative	4.05968	9.50009	3.4687e-37	6.52046e-36	1	84.5383	84.8725	77.4301	1153.76	1278.31	1685.21	2156	2632	2044	1761	4427	2426
gene3727	BBBOND_0313020	LK391709.1	3203824	3204777	+	CDR97399.1	hypothetical protein%2C conserved	4.04347	6.76953	4.28205e-32	6.2257e-31	1	14.9393	9.15798	14.395	161.828	198.951	274.385	381	284	380	247	689	395
gene4279	BBBOND_0404390	LK391711.1	104195	107077	+	CDR97951.1	hypothetical protein	4.03479	5.15727	9.72566e-13	5.20099e-12	1	5.56792	6.93297	0.871278	63.5518	59.483	97.2503	142	215	23	97	206	140
gene433	BBBOND_0104140	LK391707.1	936141	936887	+	CDR94105.1	hypothetical protein%2C conserved	4.01899	8.44691	1.15946e-35	2.0166e-34	1	38.0344	42.6942	41.9729	533.967	623.417	832.879	970	1324	1108	815	2159	1199
gene830	BBBOND_0108000	LK391707.1	1781326	1785306	+	CDR94502.1	histidine acid phosphatase superfamily protein%2C putative	4.01142	9.31779	4.15355e-33	6.44146e-32	1	84.303	76.3272	64.02	970.312	1075.6	1578.23	2150	2367	1690	1481	3725	2272
gene511	BBBOND_0104920	LK391707.1	1106330	1107518	-	CDR94183.1	hypothetical protein%2C conserved	4.00829	10.0963	1.31746e-31	1.86448e-30	1	127.317	144.174	113.872	1590.11	1838.2	2774.41	3247	4471	3006	2427	6366	3994
gene1118	BBBOND_0110870	LK391707.1	2398138	2399028	-	CDR94790.1	HAD superfamily hydrolase%2C putative	3.99401	9.90909	4.26703e-35	7.15401e-34	1	108.849	113.83	119.062	1406.66	1788.53	2250.65	2776	3530	3143	2147	6194	3240
gene3019	BBBOND_0305950	LK391709.1	1492069	1494987	-	CDR96691.1	hypothetical protein	3.98015	7.5658	2.66299e-28	3.30388e-27	1	23.1735	29.2475	16.2891	385.242	446.989	251.461	591	907	430	588	1548	362
gene4203	BBBOND_0403630	LK391710.1	790255	792523	+	CDR97875.1	hypothetical protein%2C conserved	3.97402	6.96437	3.1354e-32	4.59447e-31	1	14.8609	18.1225	12.9176	181.483	218.875	322.315	379	562	341	277	758	464
gene4313	BBBOND_0404710	LK391711.1	161007	161721	-	CDR97985.1	hypothetical protein	3.97284	2.10291	1.16663e-17	8.30248e-17	1	0.431318	1.09638	0.719751	11.138	14.4376	9.72503	11	34	19	17	50	14
gene2331	BBBOND_0211480	LK391708.1	2580838	2582845	-	CDR96003.1	BT1 domain containing protein%2Cputative	3.95908	10.8775	6.51786e-28	7.87645e-27	1	208.483	284.252	190.317	2649.52	3149.43	4825.7	5317	8815	5024	4044	10907	6947
gene3853	BBBOND_0400170	LK391710.1	74850	76613	+	CDR97525.1	aspartyl protease%2C putative	3.95637	11.6066	1.25394e-32	1.88954e-31	1	354.347	391.923	387.226	4708.73	5246.35	7641.79	9037	12154	10222	7187	18169	11001
gene233	BBBOND_0102340	LK391707.1	523976	526129	+	CDR93905.1	dynamin central region family protein%2C putative	3.95621	9.40755	5.047e-26	5.39797e-25	1	72.1477	119.763	55.7996	1052.86	1220.56	1572.68	1840	3714	1473	1607	4227	2264
gene214	BBBOND_0102150	LK391707.1	482099	486218	-	CDR93886.1	hypothetical protein%2C conserved	3.95383	10.2201	8.26711e-26	8.79148e-25	1	128.846	207.86	98.2271	1905.25	2035.13	2800.81	3286	6446	2593	2908	7048	4032
gene477	BBBOND_0104580	LK391707.1	1017664	1021771	-	CDR94149.1	C2 domain containing protein%2C putative	3.94778	9.11228	1.59932e-32	2.39063e-31	1	73.2848	55.1413	74.7783	816.346	1049.04	1270.51	1869	1710	1974	1246	3633	1829
gene2111	BBBOND_0209360	LK391708.1	2104577	2107814	-	CDR95783.1	hypothetical protein%2C conserved	3.94497	7.02949	7.24543e-37	1.33502e-35	1	17.488	17.7678	13.5995	202.449	267.385	282.721	446	551	359	309	926	407
gene4174	BBBOND_0403340	LK391710.1	731162	732492	+	CDR97846.1	-CUGBP Elav-like family member 1	3.94044	7.58647	8.23754e-31	1.11898e-29	1	23.9185	20.9279	26.8202	287.621	308.965	505.007	610	649	708	439	1070	727
gene1615	BBBOND_0204450	LK391708.1	1009182	1010012	+	CDR95287.1	hypothetical protein	3.93928	3.83143	2.34114e-17	1.62267e-16	1	1.80369	3.35362	1.06069	24.2414	28.009	44.4573	46	104	28	37	97	64
gene3320	BBBOND_0308950	LK391709.1	2233457	2234266	+	CDR96992.1	hypothetical protein%2C conserved	3.93468	10.1848	2.6202e-33	4.11493e-32	1	132.532	137.918	159.33	1797.8	2003.65	2771.63	3380	4277	4206	2744	6939	3990
gene4437	BBBOND_0405930	LK391711.1	456551	457609	-	CDR98109.1	hypothetical protein%2C conserved	3.93342	6.60158	3.59241e-26	3.88691e-25	1	12.273	8.28732	16.4406	184.759	129.361	252.851	313	257	434	282	448	364
gene1847	BBBOND_0206770	LK391708.1	1499727	1501548	-	CDR95519.1	syntaxin binding protein%2C putative	3.93048	10.7199	2.73462e-25	2.80393e-24	1	215.698	270.708	137.586	2477.21	2853.74	4184.54	5501	8395	3632	3781	9883	6024
gene1261	BBBOND_0200900	LK391708.1	256526	258901	+	CDR94933.1	hypothetical protein%2C conserved	3.92733	6.32313	1.15911e-18	8.6112e-18	1	8.15583	17.8967	4.58368	171.656	166.61	128.509	208	555	121	262	577	185
gene356	BBBOND_0103420	LK391707.1	776429	777169	-	CDR94028.1	hypothetical protein	3.92273	0.294697	3.78785e-07	1.29581e-06	1	0.0784214	0.870653	0	3.93104	2.88753	9.03039	2	27	0	6	10	13
gene309	BBBOND_0103030	LK391707.1	674218	678651	+	CDR93981.1	hypothetical protein%2C conserved	3.9225	9.89356	2.74643e-36	4.891e-35	1	118.22	107.864	128.116	1482.66	1856.39	2031.84	3015	3345	3382	2263	6429	2925
gene136	BBBOND_0101370	LK391707.1	340869	342323	+	CDR93808.1	hypothetical protein	3.90798	4.73584	1.15805e-22	1.04365e-21	1	2.70554	5.93334	2.34866	43.2415	56.018	66.6859	69	184	62	66	194	96
gene3483	BBBOND_0310580	LK391709.1	2615483	2616340	-	CDR97155.1	hypothetical protein%2C conserved	3.89703	6.63104	6.0623e-34	9.76791e-33	1	14.704	14.0594	9.77346	171.656	166.322	237.569	375	436	258	262	576	342
gene1832	BBBOND_0206620	LK391708.1	1470618	1472087	-	CDR95504.1	hypothetical protein%2C conserved	3.86921	8.46733	6.52929e-37	1.20906e-35	1	52.1895	38.7279	46.2535	654.519	660.377	689.782	1331	1201	1221	999	2287	993
gene241	BBBOND_0102420	LK391707.1	543400	544740	-	CDR93913.1	hypothetical protein%2C conserved	3.86565	9.77745	8.98538e-32	1.29126e-30	1	118.887	107.832	112.508	1331.31	1429.61	2185.35	3032	3344	2970	2032	4951	3146
gene2820	BBBOND_0303960	LK391709.1	996824	997879	+	CDR96492.1	DHHC zinc finger domain containing protein%2C putative	3.85514	8.47982	1.06073e-25	1.11842e-24	1	44.9747	54.5931	40.0788	457.311	580.682	984.312	1147	1693	1058	698	2011	1417
gene37	BBBOND_0100380	LK391707.1	101240	102286	+	CDR93709.1	hypothetical protein	3.82397	3.8959	1.63372e-15	1.03238e-14	1	1.96054	1.61232	3.40935	17.0345	30.319	52.0984	50	50	90	26	105	75
gene2350	BBBOND_0211655	LK391708.1	2630457	2631257	+	CDR96022.1	hypothetical protein%2C conserved	3.81547	9.21191	3.1948e-28	3.93743e-27	1	68.3051	83.6149	85.2716	863.519	922.854	1554.62	1742	2593	2251	1318	3196	2238
gene3459	BBBOND_0310340	LK391709.1	2568925	2569466	-	CDR97131.1	hypothetical protein%2C conserved	3.81049	8.30313	2.65853e-34	4.3022e-33	1	42.1515	47.2087	37.9195	553.622	526.396	707.149	1075	1464	1001	845	1823	1018
gene3955	BBBOND_0401190	LK391710.1	284927	285765	+	CDR97627.1	hypothetical protein%2C conserved	3.79914	6.26636	9.10407e-26	9.65394e-25	1	9.37136	14.5431	8.22031	110.069	131.094	207.699	239	451	217	168	454	299
gene2388	BBBOND_0212020	LK391708.1	2719216	2720974	+	CDR96060.1	cathepsin C precursor%2C putative	3.79105	11.0751	2.29815e-29	3.00131e-28	1	259.614	308.147	305.629	3268.01	3451.75	5371.69	6621	9556	8068	4988	11954	7733
gene4122	BBBOND_0402820	LK391710.1	617032	619356	-	CDR97794.1	hypothetical protein%2C conserved	3.78909	7.8592	1.10879e-33	1.76364e-32	1	33.7212	36.8254	24.6231	433.725	409.163	473.748	860	1142	650	662	1417	682
gene3713	BBBOND_0312880	LK391709.1	3178923	3180103	+	CDR97385.1	hypothetical protein%2C conserved	3.7823	7.98453	1.47272e-31	2.07631e-30	1	34.5054	36.6319	33.0328	374.104	448.144	611.982	880	1136	872	571	1552	881
gene3655	BBBOND_0312300	LK391709.1	3015608	3016870	-	CDR97327.1	hypothetical protein%2C conserved	3.77505	11.1592	4.6829e-22	4.10364e-21	1	223.266	447.225	264.831	3515.66	3389.67	5901.01	5694	13869	6991	5366	11739	8495
gene4093	BBBOND_0402530	LK391710.1	555180	556571	+	CDR97765.1	phosphatidylinositol-4-phosphate 5-kinase%2C putative	3.75936	3.62431	3.08362e-25	3.15309e-24	1	1.88211	2.25725	1.96985	24.2414	30.0303	28.4804	48	70	52	37	104	41
gene375	BBBOND_0103610	LK391707.1	826691	827802	+	CDR94047.1	protein with DnaJ domain%2C DNJ1/SIS1 family%2C putative	3.7554	9.48261	1.55873e-32	2.33935e-31	1	105.124	96.9971	95.045	1088.24	1273.11	1652.56	2681	3008	2509	1661	4409	2379
gene3219	BBBOND_0307950	LK391709.1	1948590	1949466	+	CDR96891.1	translation initiation factor eIF-6 family protein%2C putative	3.75445	9.26742	4.864e-31	6.73005e-30	1	83.6757	84.6145	88.0369	915.278	1048.17	1496.96	2134	2624	2324	1397	3630	2155
gene781	BBBOND_0107510	LK391707.1	1667719	1669968	-	CDR94453.1	hypothetical protein	3.7462	6.53693	1.10022e-28	1.39286e-27	1	14.7432	12.0924	13.0692	134.311	146.975	255.629	376	375	345	205	509	368
gene1951	BBBOND_0207780	LK391708.1	1720006	1721067	+	CDR95623.1	RNA recognition motif. (a.k.a. RRM%2C RBD%2C or RNP) domain containing protein%2C putative	3.73471	8.67923	1.91852e-11	9.52098e-11	1	41.2889	111.959	19.8879	514.967	671.927	1119.07	1053	3472	525	786	2327	1611
gene2536	BBBOND_0301130	LK391709.1	290308	290609	-	CDR96208.1	hypothetical protein	3.72945	4.20173	2.06458e-20	1.649e-19	1	2.86238	2.54746	3.52299	26.8621	32.3403	60.4341	73	79	93	41	112	87
gene162	BBBOND_0101630	LK391707.1	385662	386520	-	CDR93834.1	hypothetical protein%2C conserved	3.72615	7.51061	3.04395e-31	4.25924e-30	1	24.4283	26.0873	27.6157	287.621	298.281	449.435	623	809	729	439	1033	647
gene4423	BBBOND_0405790	LK391711.1	429030	429844	+	CDR98095.1	bis(5'-adenosyl)-triphosphatase%2C putative	3.72141	7.80742	3.33079e-20	2.64333e-19	1	27.918	51.2395	16.7816	401.621	396.746	468.191	712	1589	443	613	1374	674
gene3752	BBBOND_0313260	LK391709.1	3242121	3242702	+	CDR97424.1	hypothetical protein	3.71971	6.9495	6.34913e-34	1.0186e-32	1	16.5077	18.4772	18.562	191.311	224.65	290.362	421	573	490	292	778	418
gene2055	BBBOND_0208810	LK391708.1	1976133	1978544	+	CDR95727.1	endonuclease/exonuclease/phosphatase%2C putative	3.7137	9.93678	1.12426e-26	1.2566e-25	1	135.002	185.739	96.9391	1506.24	1904.9	2069.35	3443	5760	2559	2299	6597	2979
gene2749	BBBOND_0303250	LK391709.1	798667	799064	+	CDR96421.1	hypothetical protein	3.71368	6.57351	1.16032e-32	1.75557e-31	1	14.8609	13.1565	13.7132	152	158.525	238.263	379	408	362	232	549	343
gene991	BBBOND_0109610	LK391707.1	2133281	2135420	-	CDR94663.1	ATP-dependent RNA helicase%2C putative	3.68875	6.27884	3.2598e-21	2.7204e-20	1	9.84189	16.7681	8.18243	101.552	131.094	217.424	251	520	216	155	454	313
gene4094	BBBOND_0402540	LK391710.1	557530	560403	+	CDR97766.1	hypothetical protein	3.65738	3.16282	5.71937e-21	4.67857e-20	1	2.27422	1.41884	1.32586	23.5863	20.5014	19.4501	58	44	35	36	71	28
gene3107	BBBOND_0306830	LK391709.1	1674420	1675127	+	CDR96779.1	hypothetical protein	3.65612	4.79194	7.59757e-29	9.78482e-28	1	4.94055	3.99855	4.47003	68.1381	58.328	42.3733	126	124	118	104	202	61
gene755	BBBOND_0107351	LK391707.1	1612883	1613421	-	CDR94427.1	hypothetical protein%2C conserved	3.65587	6.64434	4.56126e-30	6.06322e-29	1	15.3706	14.4141	15.6451	154.621	159.68	259.797	392	447	413	236	553	374
gene4051	BBBOND_0402130	LK391710.1	470731	471789	+	CDR97723.1	8-oxoguanine DNA glycosylase%2C putative	3.64558	5.82855	1.8526e-27	2.18208e-26	1	7.01872	7.51341	11.9327	80.5864	119.832	130.593	179	233	315	123	415	188
gene4193	BBBOND_0403530	LK391710.1	772081	772482	+	CDR97865.1	hypothetical protein	3.64074	4.14175	1.27498e-18	9.45317e-18	1	3.45054	3.38587	2.31078	30.138	25.9877	59.7395	88	105	61	46	90	86
gene992	BBBOND_0109620	LK391707.1	2136045	2137373	+	CDR94664.1	hypothetical protein%2C conserved	3.6368	9.60589	1.03566e-21	8.92297e-21	1	96.8897	171.035	81.294	1191.11	1266.18	1888.05	2471	5304	2146	1818	4385	2718
gene2828	BBBOND_0304040	LK391709.1	1009683	1011840	-	CDR96500.1	fatty acyl-CoA synthetase family protein%2C putative	3.63416	10.7719	7.82277e-28	9.39237e-27	1	244.518	317.337	221.418	2557.8	3244.14	3924.05	6236	9841	5845	3904	11235	5649
gene3725	BBBOND_0313000	LK391709.1	3200921	3202038	+	CDR97397.1	hypothetical protein%2C conserved	3.63305	5.23983	4.7289e-27	5.4324e-26	1	5.45029	7.41667	5.18978	80.5864	91.8233	50.7091	139	230	137	123	318	73
gene2681	BBBOND_0302570	LK391709.1	605104	608226	+	CDR96353.1	hypothetical protein	3.63226	3.78841	7.67554e-12	3.88685e-11	1	2.03896	4.45	0.757633	26.2069	33.4953	30.5644	52	138	20	40	116	44
gene1015	BBBOND_0109850	LK391707.1	2185922	2187429	+	CDR94687.1	SNURPORTIN1 (RNUT1 PROTEIN) (RNA%2C U TRANSPORTER 1)%2C putative	3.62918	10.1462	6.64479e-20	5.2177e-19	1	151.079	235.528	123.153	1420.42	1813.94	3074.5	3853	7304	3251	2168	6282	4426
gene1392	BBBOND_0202210	LK391708.1	544432	545768	+	CDR95064.1	tyrosyl-tRNA synthetase%2C putative	3.62855	9.75164	6.42978e-29	8.3096e-28	1	117.358	156.975	113.91	1413.21	1394.39	1995.72	2993	4868	3007	2157	4829	2873
gene3254	BBBOND_0308300	LK391709.1	2027914	2030712	+	CDR96926.1	ribosomal protein S9%2C putative	3.62476	6.52577	1.00649e-22	9.13699e-22	1	16.0372	7.12645	19.6227	171.656	168.632	187.554	409	221	518	262	584	270
gene1288	BBBOND_0201170	LK391708.1	325210	326466	+	CDR94960.1	hypothetical protein%2C conserved	3.61675	9.26588	9.13381e-21	7.40654e-20	1	104.575	58.8819	116.372	864.829	939.89	1628.94	2667	1826	3072	1320	3255	2345
gene4011	BBBOND_0401750	LK391710.1	393150	393731	+	CDR97683.1	hypothetical protein%2C conserved	3.60973	5.14057	3.78318e-16	2.49221e-15	1	6.2345	8.35182	2.80324	51.7587	51.6867	110.449	159	259	74	79	179	159
gene2279	BBBOND_0210990	LK391708.1	2464476	2465024	+	CDR95951.1	RNA recognition motif (RRM)-containing protein%2C putative	3.60043	7.55775	7.62353e-28	9.18277e-27	1	32.0744	31.7949	23.5624	272.552	333.798	454.992	818	986	622	416	1156	655
gene264	BBBOND_0102640	LK391707.1	588405	590186	-	CDR93936.1	calcium-dependent protein kinase %2C putative	3.59598	7.25513	3.69398e-22	3.25805e-21	1	22.2325	26.571	22.6911	288.932	161.413	416.787	567	824	599	441	559	600
gene4153	BBBOND_0403130	LK391710.1	681988	686598	-	CDR97825.1	hypothetical protein%2C conserved	3.58639	6.7871	4.74735e-22	4.1478e-21	1	18.5859	8.86776	24.8125	218.828	208.768	200.058	474	275	655	334	723	288
gene4366	BBBOND_0405220	LK391711.1	279695	281243	-	CDR98038.1	hypothetical protein	3.57128	11.1745	5.76679e-25	5.83261e-24	1	439.787	255.23	382.529	3437.7	4164.68	5206.36	11216	7915	10098	5247	14423	7495
gene2324	BBBOND_0211425	LK391708.1	2569928	2570531	-	CDR95996.1	hypothetical protein%2C conserved	3.56848	9.03448	4.06123e-14	2.38421e-13	1	83.8325	131.114	31.0629	812.415	814.571	1292.73	2138	4066	820	1240	2821	1861
gene3543	BBBOND_0311180	LK391709.1	2741605	2742798	-	CDR97215.1	membrane protein%2C putative	3.56341	5.09373	1.21947e-29	1.60953e-28	1	5.64634	4.22428	7.38692	66.8277	72.7657	63.9073	144	131	195	102	252	92
gene2535	BBBOND_0301120	LK391709.1	289348	289917	+	CDR96207.1	membrane protein%2C putative	3.55628	9.40976	5.75752e-27	6.57346e-26	1	95.5957	103.382	122.168	1026.66	1073.58	1678.96	2438	3206	3225	1567	3718	2417
gene1348	BBBOND_0201770	LK391708.1	448047	448958	-	CDR95020.1	PPPDE peptidase domain-containing protein	3.55179	8.87438	1.20347e-29	1.59407e-28	1	75.0885	73.1348	74.3995	711.519	812.261	1087.81	1915	2268	1964	1086	2813	1566
gene4194	BBBOND_0403540	LK391710.1	772695	774363	+	CDR97866.1	ABC1family protein%2C putative	3.53376	6.7004	1.80113e-24	1.76416e-23	1	17.2527	18.2515	15.4936	134.966	168.054	288.972	440	566	409	206	582	416
gene2994	BBBOND_0305700	LK391709.1	1432131	1433050	-	CDR96666.1	RIBONUCLEIC ACID BINDING PROTEIN S1%2C putative	3.53073	7.54335	2.00432e-29	2.63607e-28	1	31.0157	25.8939	33.601	279.759	345.637	420.955	791	803	887	427	1197	606
gene3887	BBBOND_0400510	LK391710.1	137721	139439	-	CDR97559.1	acetylCoA transporter%2C putative	3.51928	8.00863	2.04871e-22	1.83742e-21	1	45.8373	29.054	50.5341	373.449	402.232	663.386	1169	901	1334	570	1393	955
gene1003	BBBOND_0109730	LK391707.1	2161661	2163735	+	CDR94675.1	hypothetical protein%2C conserved	3.51447	5.7785	2.16495e-23	2.00946e-22	1	9.25373	9.67392	8.97795	71.4139	87.7808	161.158	236	300	237	109	304	232
gene2534	BBBOND_0301110	LK391709.1	288792	289181	+	CDR96206.1	Ubiquitin related modifier 1%2C putative	3.51446	8.76834	2.54355e-24	2.43997e-23	1	65.2858	67.0402	79.6651	637.484	640.453	1146.16	1665	2079	2103	973	2218	1650
gene2989	BBBOND_0305650	LK391709.1	1419697	1422492	-	CDR96661.1	V-type ATPase 116kDa subunit family protein%2C putative	3.50731	11.8194	1.73388e-26	1.92068e-25	1	562.948	705.164	486.097	5194.87	6897.15	7855.74	14357	21868	12832	7929	23886	11309
gene3377	BBBOND_0309520	LK391709.1	2384754	2385542	+	CDR97049.1	phosphorylase family protein%2C putative	3.49995	9.00125	3.81959e-26	4.12073e-25	1	88.0673	85.9366	77.127	711.519	864.237	1266.34	2246	2665	2036	1086	2993	1823
gene967	BBBOND_0109370	LK391707.1	2072132	2073439	+	CDR94639.1	hypothetical protein	3.4992	2.78654	8.51058e-18	6.07992e-17	1	1.60764	1.64457	1.25009	17.0345	13.5714	21.534	41	51	33	26	47	31
gene1930	BBBOND_0207570	LK391708.1	1673215	1674687	-	CDR95602.1	hypothetical protein%2C conserved	3.49604	9.28554	1.59249e-27	1.88765e-26	1	93.9489	114.733	97.5831	928.381	1052.79	1475.43	2396	3558	2576	1417	3646	2124
gene521	BBBOND_0105020	LK391707.1	1120268	1122361	+	CDR94193.1	glycogen synthase kinase-3 alpha%2C putative	3.49581	6.88829	1.38641e-27	1.65923e-26	1	17.1743	15.8652	26.252	197.207	205.592	266.744	438	492	693	301	712	384
gene1650	BBBOND_0204800	LK391708.1	1088843	1090097	+	CDR95322.1	hypothetical protein%2C conserved	3.49514	8.35114	2.30314e-27	2.68723e-26	1	53.2481	56.3022	51.4811	478.277	544.588	793.979	1358	1746	1359	730	1886	1143
gene792	BBBOND_0107620	LK391707.1	1693620	1694760	+	CDR94464.1	heat shock protein DNAJ%2C putative	3.48749	7.79862	1.10455e-25	1.16134e-24	1	38.6618	29.2152	42.9578	358.38	337.263	548.77	986	906	1134	547	1168	790
gene193	BBBOND_0101940	LK391707.1	440217	441545	+	CDR93865.1	hypothetical protein	3.4818	3.09968	1.9895e-17	1.38929e-16	1	2.50949	1.48333	1.36374	15.069	21.6564	22.9233	64	46	36	23	75	33
gene3140	BBBOND_0307160	LK391709.1	1746187	1749615	+	CDR96812.1	hypothetical protein%2C conserved	3.48079	6.01431	7.43091e-23	6.76231e-22	1	12.5082	7.61015	13.1828	85.1726	117.522	169.493	319	236	348	130	407	244
gene2375	BBBOND_0211890	LK391708.1	2686416	2687345	+	CDR96047.1	Abhydrolase domain-containing protein	3.4806	3.93813	2.90233e-24	2.76986e-23	1	3.05844	2.90218	2.84112	37.3449	32.6291	28.4804	78	90	75	57	113	41
gene1907	BBBOND_0207340	LK391708.1	1606549	1611465	+	CDR95579.1	ABC transporter%2C ATP-binding protein domain containing protein%2C putative	3.46641	4.01087	1.2691e-17	8.98018e-17	1	2.5487	4.41776	2.42442	41.2759	22.8115	41.6787	65	137	64	63	79	60
gene731	BBBOND_0107120	LK391707.1	1549224	1550451	+	CDR94403.1	zinc finger protein%2C putative	3.45393	6.25216	1.5029e-20	1.21078e-19	1	11.4103	17.2196	11.1372	123.173	96.7321	218.119	291	534	294	188	335	314
gene2499	BBBOND_0300760	LK391709.1	218684	219814	+	CDR96171.1	actin%2C putative	3.45268	14.1604	3.05263e-26	3.32219e-25	1	3424.78	3137.25	2634.1	27101.3	31519.7	42064.9	87343	97290	69535	41365	109158	60556
gene4076	BBBOND_0402360	LK391710.1	525509	526081	-	CDR97748.1	antioxidant%2C AhpC/TSA family%2C putative	3.44656	9.29469	1.86743e-24	1.8243e-23	1	107.084	133.468	77.5058	1024.04	1004.86	1440	2731	4139	2046	1563	3480	2073
gene652	BBBOND_0106330	LK391707.1	1369839	1370381	-	CDR94324.1	hypothetical protein	3.44158	9.77222	8.51593e-29	1.08922e-27	1	158.411	127.825	157.436	1378.49	1535.59	1906.8	4040	3964	4156	2104	5318	2745
gene850	BBBOND_0108200	LK391707.1	1825061	1827919	+	CDR94522.1	hypothetical protein	3.41923	2.14152	1.67198e-12	8.83964e-12	1	0.823425	1.83804	0.643988	12.4483	9.52884	14.5875	21	57	17	19	33	21
gene2763	BBBOND_0303390	LK391709.1	829284	832326	+	CDR96435.1	hypothetical protein%2C conserved	3.41869	9.24051	6.90875e-10	3.03952e-09	1	70.9322	176.065	65.2701	1218.62	353.433	1769.26	1809	5460	1723	1860	1224	2547
gene3778	BBBOND_0313520	LK391709.1	3311195	3313176	+	CDR97450.1	amidase family protein%2C putative	3.41803	8.70385	1.30137e-20	1.05069e-19	1	62.1098	91.999	61.5198	690.553	518.889	1097.54	1584	2853	1624	1054	1797	1580
gene1038	BBBOND_0110080	LK391707.1	2242401	2243015	+	CDR94710.1	hypothetical protein%2C conserved	3.40439	9.26036	1.96886e-22	1.77007e-21	1	96.6544	138.24	84.1351	895.622	974.251	1509.46	2465	4287	2221	1367	3374	2173
gene352	BBBOND_0103395	LK391707.1	770839	771776	-	CDR94024.1	hypothetical protein%2C conserved	3.40153	4.26448	4.68577e-22	4.10364e-21	1	3.37212	3.45036	4.5458	38.6552	30.8965	52.0984	86	107	120	59	107	75
gene621	BBBOND_0106020	LK391707.1	1309360	1309757	-	CDR94293.1	hypothetical protein%2C conserved	3.39525	10.6119	3.84725e-26	4.13858e-25	1	255.144	223.79	337.563	2657.38	2651.04	3282.89	6507	6940	8911	4056	9181	4726
gene105	BBBOND_0101060	LK391707.1	272519	273354	-	CDR93777.1	peptidyl-prolyl cis-trans isomerase%2C cyclophilin-type f domain containing protein%2C putative	3.37068	11.1381	1.6775e-26	1.86378e-25	1	350.622	470.539	372.414	3582.49	3886.61	4877.8	8942	14592	9831	5468	13460	7022
gene3220	BBBOND_0307960	LK391709.1	1949718	1951232	+	CDR96892.1	apurinic endonuclease (APN1) family protein%2C putative	3.37066	7.67681	3.1114e-22	2.75729e-21	1	35.721	29.054	45.0034	276.483	336.108	523.762	911	901	1188	422	1164	754
gene4075	BBBOND_0402350	LK391710.1	523978	524796	-	CDR97747.1	peptidyl-prolyl cis-trans isomerase%2C cyclophilin-type%2C putative	3.36035	6.72036	9.13008e-26	9.65402e-25	1	20.0759	17.0583	20.5318	153.311	171.23	268.828	512	529	542	234	593	387
gene1644	BBBOND_0204740	LK391708.1	1073533	1074399	+	CDR95316.1	K+ channel tetramerisation domain containing protein%2C putative	3.33217	10.1377	3.50131e-21	2.9089e-20	1	222.364	256.004	133.684	1626.14	2033.68	2504.89	5671	7939	3529	2482	7043	3606
gene1749	BBBOND_0205790	LK391708.1	1306010	1306703	-	CDR95421.1	V-SNARE protein%2Cputative	3.32803	8.25757	1.16987e-24	1.15497e-23	1	56.8555	45.6286	65.3837	478.932	492.323	715.484	1450	1415	1726	731	1705	1030
gene3736	BBBOND_0313110	LK391709.1	3216400	3217404	+	CDR97408.1	MYG1 protein%2C putative	3.31762	9.60923	1.14548e-13	6.55919e-13	1	167.861	200.347	60.6106	1110.52	1158.48	2007.52	4281	6213	1600	1695	4012	2890
gene363	BBBOND_0103490	LK391707.1	796784	797484	+	CDR94035.1	hypothetical protein%2C conserved	3.31624	7.22463	3.77799e-21	3.13178e-20	1	25.487	20.4765	37.5028	212.276	241.397	378.582	650	635	990	324	836	545
gene4403	BBBOND_0405600	LK391711.1	366858	367799	+	CDR98075.1	hypothetical protein%2C conserved	3.31403	7.19434	1.9139e-26	2.11381e-25	1	27.9572	26.442	27.4263	207.69	252.659	354.269	713	820	724	317	875	510
gene3376	BBBOND_0309510	LK391709.1	2382999	2383787	-	CDR97048.1	Uridine phosphorylase	3.29424	8.24631	2.53798e-24	2.43997e-23	1	57.7574	47.5634	64.8155	450.104	505.606	714.095	1473	1475	1711	687	1751	1028
gene2912	BBBOND_0304870	LK391709.1	1230532	1230876	-	CDR96584.1	translation initiation factor SUI1%2C putative	3.28423	10.0173	6.78681e-21	5.52746e-20	1	189.231	256.036	135.162	1504.93	1789.4	2361.1	4826	7940	3568	2297	6197	3399
gene3601	BBBOND_0311760	LK391709.1	2882258	2885167	+	CDR97273.1	hypothetical protein	3.26113	6.75827	2.88091e-26	3.1445e-25	1	21.8404	24.8297	16.1755	222.759	218.297	161.158	557	770	427	340	756	232
gene432	BBBOND_0104130	LK391707.1	932875	935067	-	CDR94104.1	sulfate transporter%2C putative	3.25544	10.0678	1.15678e-21	9.89782e-21	1	212.248	237.366	162.399	1423.04	1843.69	2578.52	5413	7361	4287	2172	6385	3712
gene3321	BBBOND_0308960	LK391709.1	2234560	2235659	-	CDR96993.1	Protein ASC1-like protein	3.2498	9.58789	6.75178e-27	7.66162e-26	1	145.511	130.082	165.24	1246.14	1347.9	1599.77	3711	4034	4362	1902	4668	2303
gene3506	BBBOND_0310810	LK391709.1	2662934	2665365	-	CDR97178.1	dnaK family protein%2C putative	3.24604	10.8873	2.3659e-24	2.28724e-23	1	330.86	418.977	335.366	2833.63	3217.57	4245.67	8438	12993	8853	4325	11143	6112
gene3522	BBBOND_0310970	LK391709.1	2700110	2701108	-	CDR97194.1	hypothetical protein%2C conserved	3.24259	5.90717	2.1661e-26	2.38527e-25	1	9.25373	13.4467	13.2207	91.7243	114.635	134.066	236	417	349	140	397	193
gene4010	BBBOND_0401740	LK391710.1	391798	392496	-	CDR97682.1	-Transmembrane emp24 domain-containing protein 2	3.23558	9.33871	2.43304e-24	2.34605e-23	1	127.513	134.467	112.508	936.243	1070.12	1521.97	3252	4170	2970	1429	3706	2191
gene3711	BBBOND_0312860	LK391709.1	3177002	3177875	-	CDR97383.1	ATP synthase subunit C domain containing protein%2C putative	3.23282	9.0225	3.98468e-21	3.28847e-20	1	92.6941	119.408	89.5522	725.932	792.915	1318.44	2364	3703	2364	1108	2746	1898
gene3409	BBBOND_0309840	LK391709.1	2457977	2459730	-	CDR97081.1	PROTEIN FOLDING REGULATOR%2C putative	3.22995	9.11101	6.71709e-23	6.1277e-22	1	98.811	123.052	99.3256	800.622	880.407	1333.72	2520	3816	2622	1222	3049	1920
gene3137	BBBOND_0307130	LK391709.1	1740148	1741272	+	CDR96809.1	hypothetical protein%2C conserved	3.22586	8.36875	3.04443e-27	3.54105e-26	1	58.4632	67.0402	67.5808	520.863	651.137	634.211	1491	2079	1784	795	2255	913
gene4140	BBBOND_0403000	LK391710.1	659884	660978	-	CDR97812.1	hypothetical protein	3.22185	3.40949	9.20769e-20	7.16967e-19	1	2.35264	2.86993	2.2729	22.9311	23.1002	24.3126	60	89	60	35	80	35
gene148	BBBOND_0101490	LK391707.1	360650	361174	+	CDR93820.1	hypothetical protein%2C conserved	3.22044	7.66606	8.85745e-24	8.32511e-23	1	42.8965	35.2776	41.5562	301.38	319.072	496.671	1094	1094	1097	460	1105	715
gene348	BBBOND_0103365	LK391707.1	763685	764815	+	CDR94020.1	hypothetical protein%2C conserved	3.21454	7.51783	1.11733e-25	1.17147e-24	1	31.5254	42.7265	34.2829	292.863	312.719	402.894	804	1325	905	447	1083	580
gene3698	BBBOND_0312730	LK391709.1	3138518	3139886	+	CDR97370.1	hypothetical protein%2C conserved	3.20487	6.51915	8.11192e-20	6.34297e-19	1	16.3117	12.6406	26.555	141.518	148.13	222.981	416	392	701	216	513	321
gene3695	BBBOND_0312700	LK391709.1	3131569	3133166	+	CDR97367.1	protein kinase domain containing protein%2C putative	3.20249	9.6827	1.17893e-14	7.11181e-14	1	121.632	269.096	94.098	1259.24	1329.99	1874.85	3102	8345	2484	1922	4606	2699
gene573	BBBOND_0105540	LK391707.1	1215111	1220036	+	CDR94245.1	hypothetical protein%2C conserved	3.19741	9.36218	1.90783e-18	1.39782e-17	1	147.432	94.4497	148.041	946.071	900.331	1731.75	3760	2929	3908	1444	3118	2493
gene3941	BBBOND_0401050	LK391710.1	255573	256684	-	CDR97613.1	hypothetical protein	3.19672	5.46734	7.93431e-24	7.47633e-23	1	10.0772	6.48152	11.0993	97.6209	87.4921	68.0752	257	201	293	149	303	98
gene796	BBBOND_0107660	LK391707.1	1701879	1704779	-	CDR94468.1	hypothetical protein	3.19284	5.74684	2.08253e-18	1.51984e-17	1	12.3514	13.5757	7.50056	77.3105	78.5407	151.433	315	421	198	118	272	218
gene589	BBBOND_0105700	LK391707.1	1242267	1243704	+	CDR94261.1	protein kinase domain containing protein%2C putative	3.18907	7.91397	2.67488e-11	1.31518e-10	1	40.4262	86.2591	17.918	350.518	428.509	540.434	1031	2675	473	535	1484	778
gene1125	BBBOND_0110950	LK391707.1	2421952	2423189	-	CDR94797.1	HAD-like superfamily hydrolases%2C putative	3.18203	7.56344	3.91033e-19	2.96421e-18	1	37.8383	39.792	36.6694	209.656	324.847	503.618	965	1234	968	320	1125	725
gene3435	BBBOND_0310100	LK391709.1	2516222	2516886	-	CDR97107.1	hypothetical protein%2C conserved	3.17761	3.85841	8.53642e-16	5.52566e-15	1	3.09765	2.57971	4.50791	24.8966	24.544	43.7626	79	80	119	38	85	63
gene784	BBBOND_0107540	LK391707.1	1675108	1675960	+	CDR94456.1	membrane protein%2C putative	3.17505	8.52262	7.49317e-25	7.53772e-24	1	74.3043	73.3283	73.9828	545.104	612.733	844.688	1895	2274	1953	832	2122	1216
gene2274	BBBOND_0210940	LK391708.1	2454532	2457066	-	CDR95946.1	Proteoglycan 4	3.17021	5.62147	2.52043e-07	8.80847e-07	1	6.5874	22.379	2.12137	102.862	90.6683	86.8306	168	694	56	157	314	125
gene76	BBBOND_0100770	LK391707.1	199094	203090	-	CDR93748.1	HECT domain containing protein%2C putative	3.15894	9.13355	2.18733e-25	2.2552e-24	1	113.28	111.057	116.6	814.381	1106.5	1123.94	2889	3444	3078	1243	3832	1618
gene77	BBBOND_0100780	LK391707.1	203814	208093	-	CDR93749.1	hypothetical protein%2C conserved	3.15832	7.39785	6.087e-27	6.92839e-26	1	31.0157	36.7931	35.7603	286.966	278.935	359.826	791	1141	944	438	966	518
gene3461	BBBOND_0310360	LK391709.1	2572889	2574037	+	CDR97133.1	hypothetical protein	3.13991	0.691962	3.35591e-09	1.3894e-08	1	0.627371	0.515942	0.606106	5.89656	4.04254	6.25181	16	16	16	9	14	9
gene217	BBBOND_0102180	LK391707.1	491417	493826	+	CDR93889.1	hypothetical protein%2C conserved	3.13767	7.18439	1.54721e-25	1.61761e-24	1	33.1723	24.1848	33.3358	222.104	281.245	294.529	846	750	880	339	974	424
gene2829	BBBOND_0304050	LK391709.1	1012608	1014458	+	CDR96501.1	PROTEIN ARGININE N-METHYLTRANSFERASE%2C putative	3.13615	8.16344	4.87875e-25	4.96139e-24	1	59.7179	64.8152	52.807	435.69	511.958	611.982	1523	2010	1394	665	1773	881
gene246	BBBOND_0102470	LK391707.1	558256	558960	-	CDR93918.1	hypothetical protein	3.10669	2.29998	1.08471e-11	5.46306e-11	1	1.56843	1.90254	0.795514	9.82761	11.5501	15.9768	40	59	21	15	40	23
gene3694	BBBOND_0312690	LK391709.1	3130653	3131097	-	CDR97366.1	hypothetical protein%2C conserved	3.10094	6.36179	1.50853e-13	8.55906e-13	1	14.3119	29.9891	8.90218	124.483	135.714	197.279	365	930	235	190	470	284
gene1933	BBBOND_0207600	LK391708.1	1682155	1682750	-	CDR95605.1	hypothetical protein	3.09512	5.32416	4.3589e-26	4.67546e-25	1	8.19504	9.3837	9.20524	90.414	74.2094	64.602	209	291	243	138	257	93
gene2219	BBBOND_0210440	LK391708.1	2353914	2356646	+	CDR95891.1	hypothetical protein	3.07965	0.679369	1.55253e-08	6.03185e-08	1	0.666582	0.709421	0.340935	3.27587	6.06381	4.86252	17	22	9	5	21	7
gene329	BBBOND_0103210	LK391707.1	728154	729605	-	CDR94001.1	hypothetical protein%2C conserved	3.07956	9.57984	2.31731e-21	1.95579e-20	1	140.139	147.785	199.523	1084.97	1313.54	1722.72	3574	4583	5267	1656	4549	2480
gene815	BBBOND_0107850	LK391707.1	1752452	1753597	-	CDR94487.1	membrane protein%2C putative	3.04823	1.87437	1.80661e-09	7.62383e-09	1	1.29395	0.709421	1.51527	5.24139	8.95133	15.2822	33	22	40	8	31	22
gene4233	BBBOND_0403930	LK391710.1	868926	874508	-	CDR97905.1	hypothetical protein	3.04671	5.03596	1.08231e-24	1.07999e-23	1	8.23425	7.1587	7.50056	57.0001	59.1943	73.6324	210	222	198	87	205	106
gene502	BBBOND_0104830	LK391707.1	1091837	1092457	+	CDR94174.1	gliding-associated protein 45%2C putative	3.04343	9.89738	1.10162e-23	1.03281e-22	1	240.166	197.574	183.006	1510.18	1606.91	2001.27	6125	6127	4831	2305	5565	2881
gene1053	BBBOND_0110230	LK391707.1	2270425	2273262	-	CDR94725.1	hypothetical protein	3.041	3.39687	5.34961e-07	1.80683e-06	1	3.41133	4.06305	0.568225	22.2759	30.319	13.1983	87	126	15	34	105	19
gene3692	BBBOND_0312670	LK391709.1	3128540	3129250	-	CDR97364.1	hypothetical protein%2C conserved	3.0325	4.59529	1.35971e-21	1.15809e-20	1	5.45029	5.86884	6.09894	39.3104	43.0241	61.1288	139	182	161	60	149	88
gene3624	BBBOND_0311990	LK391709.1	2929755	2930534	+	CDR97296.1	Der1-like family protein%2C putative	3.02793	8.89311	2.26971e-22	2.02586e-21	1	107.045	102.06	104.212	662.381	814.283	1079.48	2730	3165	2751	1011	2820	1554
gene2325	BBBOND_0211428	LK391708.1	2571173	2572693	+	CDR95997.1	hypothetical protein%2C conserved	3.02399	10.2817	1.05344e-14	6.37544e-14	1	238.127	420.106	161.186	1772.9	2138.79	2754.27	6073	13028	4255	2706	7407	3965
gene2327	BBBOND_0211440	LK391708.1	2576300	2577439	+	CDR95999.1	cytochrome oxidase biogenesis protein 1-1 (OXA1)%2C putative	3.01906	3.93462	2.60886e-17	1.80486e-16	1	3.45054	4.09529	4.09122	24.8966	28.5865	41.6787	88	127	108	38	99	60
gene372	BBBOND_0103580	LK391707.1	817869	823452	-	CDR94044.1	hypothetical protein%2C conserved	3.01493	8.60535	2.27794e-14	1.35223e-13	1	87.3615	59.3011	112.584	518.242	490.88	1087.81	2228	1839	2972	791	1700	1566
gene790	BBBOND_0107600	LK391707.1	1690135	1691444	-	CDR94462.1	MCM8%2C putative	2.99765	6.56205	2.11353e-24	2.04858e-23	1	22.5462	21.5406	20.7591	142.828	155.926	220.202	575	668	548	218	540	317
gene4420	BBBOND_0405760	LK391711.1	418251	419309	+	CDR98092.1	triose or hexose phosphate/phosphate translocator%2C putative	2.99334	8.43332	4.92511e-17	3.35737e-16	1	65.5603	53.1098	114.554	742.967	572.019	542.518	1672	1647	3024	1134	1981	781
gene4354	BBBOND_0405110	LK391711.1	251842	255704	+	CDR98026.1	phospholipid-translocating P-type ATPase%2C putative	2.98871	10.0206	1.07137e-22	9.67876e-22	1	241.107	263.679	194.257	1559.97	2010.87	1977.65	6149	8177	5128	2381	6964	2847
gene756	BBBOND_0107352	LK391707.1	1614487	1615112	+	CDR94428.1	hypothetical protein%2C conserved	2.9806	7.62709	8.70816e-20	6.79492e-19	1	37.3678	57.979	39.8136	279.104	330.911	457.771	953	1798	1051	426	1146	659
gene597	BBBOND_0105780	LK391707.1	1255900	1256694	-	CDR94269.1	hypothetical protein%2C conserved	2.96544	6.67091	1.43742e-18	1.06153e-17	1	26.1535	23.7978	21.2516	120.552	170.364	266.049	667	738	561	184	590	383
gene3939	BBBOND_0401030	LK391710.1	251239	252234	+	CDR97611.1	hypothetical protein%2C conserved	2.9603	6.71888	7.84014e-21	6.3714e-20	1	27.0554	30.1504	16.5164	168.38	187.112	218.813	690	935	436	257	648	315
gene678	BBBOND_0106590	LK391707.1	1426717	1429575	+	CDR94350.1	hypothetical protein	2.95942	7.06808	6.2298e-07	2.08519e-06	1	27.6043	59.1399	6.85658	145.449	217.142	366.078	704	1834	181	222	752	527
gene1338	BBBOND_0201670	LK391708.1	425306	428179	+	CDR95010.1	hypothetical protein	2.95759	1.98832	5.0404e-09	2.03917e-08	1	1.41159	2.03152	0.416698	10.4828	10.1063	9.72503	36	63	11	16	35	14
gene2772	BBBOND_0303480	LK391709.1	844924	845375	-	CDR96444.1	hypothetical protein	2.95665	3.05657	2.65028e-11	1.30481e-10	1	2.86238	1.41884	2.91689	27.5173	15.5926	13.1983	73	44	77	42	54	19
gene3965	BBBOND_0401290	LK391710.1	307740	309541	-	CDR97637.1	peptidyl-prolyl cis-trans isomerase%2C putative	2.92396	7.93891	1.613e-19	1.23786e-18	1	55.64	59.7848	57.8453	315.139	407.43	593.227	1419	1854	1527	481	1411	854
gene739	BBBOND_0107200	LK391707.1	1575904	1576790	-	CDR94411.1	ubiquitin-conjugating enzyme subunit%2C putative	2.92141	9.45171	7.25421e-15	4.44082e-14	1	182.761	210.44	98.6059	911.347	1132.2	1683.12	4661	6526	2603	1391	3921	2423
gene2334	BBBOND_0211500	LK391708.1	2588178	2590370	-	CDR96006.1	THEOREDOXIN domain containing protein%2Cputative	2.9138	9.12476	2.21312e-17	1.53967e-16	1	120.965	168.358	104.97	780.312	854.419	1337.89	3085	5221	2771	1191	2959	1926
gene791	BBBOND_0107610	LK391707.1	1691611	1693197	-	CDR94463.1	DNA replication licensing factor MCM8	2.9136	5.9451	2.17219e-25	2.24581e-24	1	14.3903	15.5105	15.1905	102.862	105.106	132.677	367	481	401	157	364	191
gene437	BBBOND_0104180	LK391707.1	942330	943454	-	CDR94109.1	Rab11b protein%2C putative	2.91103	8.56336	4.84425e-20	3.81998e-19	1	85.8322	90.9993	91.4084	516.277	602.049	900.26	2189	2822	2413	788	2085	1296
gene2686	BBBOND_0302620	LK391709.1	621188	622096	-	CDR96358.1	hypothetical protein	2.90009	0.164251	0.000150193	0.000380544	1	0.392107	0.451449	0.530343	0	4.04254	6.25181	10	14	14	0	14	9
gene1436	BBBOND_0202650	LK391708.1	636919	637558	-	CDR95108.1	proteolipid subunit c%2C putative	2.89908	9.97932	1.93836e-19	1.48448e-18	1	239.97	264.807	213.046	1329.35	1692.67	2333.31	6120	8212	5624	2029	5862	3359
gene2352	BBBOND_0211665	LK391708.1	2635704	2636767	+	CDR96024.1	hypothetical protein%2C conserved	2.89085	5.87465	9.66187e-25	9.66706e-24	1	13.7237	15.7362	14.1677	115.966	90.3796	118.784	350	488	374	177	313	171
gene725	BBBOND_0107060	LK391707.1	1532500	1533132	+	CDR94397.1	hypothetical protein	2.8753	4.73336	1.49246e-15	9.44719e-15	1	6.82266	9.02899	4.96249	67.4829	51.9755	33.343	174	280	131	103	180	48
gene441	BBBOND_0104220	LK391707.1	950977	951603	-	CDR94113.1	hypothetical protein	2.87212	5.68535	9.56623e-22	8.28035e-21	1	15.9195	10.4801	12.4631	95.6554	111.17	76.411	406	325	329	146	385	110
gene210	BBBOND_0102110	LK391707.1	474448	475701	-	CDR93882.1	hypothetical protein%2C conserved	2.86941	7.70762	1.26704e-16	8.54336e-16	1	44.4257	74.7794	33.5252	331.518	416.959	367.467	1133	2319	885	506	1444	529
gene4359	BBBOND_0405160	LK391711.1	268103	269188	+	CDR98031.1	triose or hexose phosphate/phosphate translocator%2C putative	2.86909	10.6087	4.59473e-12	2.35559e-11	1	361.719	576.437	191.795	2146.35	2442.27	3667.73	9225	17876	5063	3276	8458	5280
gene2743	BBBOND_0303190	LK391709.1	789401	791120	-	CDR96415.1	hypothetical protein	2.84983	6.33042	9.21351e-12	4.65301e-11	1	21.9188	12.6083	26.4035	95.6554	99.0422	245.904	559	391	697	146	343	354
gene2744	BBBOND_0303200	LK391709.1	791389	791753	+	CDR96416.1	hypothetical protein%2C conserved	2.84486	3.23985	3.10664e-07	1.07762e-06	1	3.13686	1.77355	3.90181	11.7931	10.3951	42.3733	80	55	103	18	36	61
gene3905	BBBOND_0400690	LK391710.1	170460	173321	-	CDR97577.1	hypothetical protein	2.8432	3.02932	2.33046e-05	6.58116e-05	1	1.60764	5.3529	0.568225	15.069	15.8814	23.6179	41	166	15	23	55	34
gene825	BBBOND_0107950	LK391707.1	1771477	1772115	-	CDR94497.1	platelet-derived growth factor-associated protein%2C putative	2.83548	8.51937	1.32814e-14	7.98598e-14	1	87.4399	113.185	71.9372	450.104	518.022	978.755	2230	3510	1899	687	1794	1409
gene3559	BBBOND_0311340	LK391709.1	2790644	2791335	-	CDR97231.1	SCP-like extracellular protein family protein%2C putative	2.83177	4.78099	1.68639e-15	1.06386e-14	1	8.97925	5.38515	7.8415	43.2415	40.4254	75.7163	229	167	207	66	140	109
gene1013	BBBOND_0109830	LK391707.1	2182233	2182937	-	CDR94685.1	hypothetical protein%2C conserved	2.82864	7.02387	3.53386e-17	2.43124e-16	1	30.8588	45.1127	22.2744	197.207	211.367	290.362	787	1399	588	301	732	418
gene522	BBBOND_0105030	LK391707.1	1122611	1124270	+	CDR94194.1	myb-like DNA-binding domain containing protein%2C putative	2.82316	7.25137	1.20535e-17	8.56164e-17	1	41.681	23.6689	49.7765	308.587	249.482	257.019	1063	734	1314	471	864	370
gene2485	BBBOND_0300620	LK391709.1	186456	186913	+	CDR96157.1	Zn finger domain containing protein%2C putative	2.81567	4.13233	1.38627e-16	9.28004e-16	1	5.56792	5.67536	3.48511	28.8276	37.8266	36.8162	142	176	92	44	131	53
gene1311	BBBOND_0201400	LK391708.1	370415	371697	-	CDR94983.1	vacuolar ATP synthase subunit d%2C putative	2.80809	10.4408	1.31842e-16	8.84174e-16	1	310.98	443.194	289.795	1913.76	2155.54	3243.3	7931	13744	7650	2921	7465	4669
gene3437	BBBOND_0310120	LK391709.1	2519574	2519911	-	CDR97109.1	splicing factor 3B subunit 10 (SF3b10)%2C putative	2.80443	6.89966	6.99629e-20	5.48215e-19	1	32.8586	31.9884	26.7823	163.793	197.218	279.942	838	992	707	250	683	403
gene1028	BBBOND_0109980	LK391707.1	2215306	2216272	+	CDR94700.1	hypothetical protein%2C conserved	2.79829	5.17025	2.33621e-18	1.69832e-17	1	10.3908	8.41631	10.1902	47.8277	64.1031	90.3039	265	261	269	73	222	130
gene2628	BBBOND_0302040	LK391709.1	494006	497335	+	CDR96300.1	hypothetical protein	2.78503	3.50266	9.30341e-05	0.000242658	1	3.41133	6.51377	0.416698	22.2759	19.6352	29.8697	87	202	11	34	68	43
gene860	BBBOND_0108300	LK391707.1	1843741	1847291	-	CDR94532.1	DNA mismatch repair protein%2C putative	2.78393	3.25539	1.45999e-06	4.68456e-06	1	2.47027	1.03188	5.30343	10.4828	21.6564	28.4804	63	32	140	16	75	41
gene3959	BBBOND_0401230	LK391710.1	292708	293572	-	CDR97631.1	hypothetical protein%2C conserved	2.7803	8.79232	2.37497e-12	1.24678e-11	1	104.889	172.131	63.035	644.691	648.538	1044.05	2675	5338	1664	984	2246	1503
gene769	BBBOND_0107390	LK391707.1	1639980	1641869	-	CDR94441.1	Eukaryotic translation initiation factor	2.77374	9.67252	2.31058e-19	1.76229e-18	1	185.271	244.653	196.681	1244.17	1277.73	1764.4	4725	7587	5192	1899	4425	2540
gene4200	BBBOND_0403600	LK391710.1	785736	786558	+	CDR97872.1	#NAME?	2.75712	6.99984	2.06204e-20	1.649e-19	1	36.5052	27.2804	37.124	188.035	221.473	272.995	931	846	980	287	767	393
gene3611	BBBOND_0311860	LK391709.1	2901076	2901321	-	CDR97283.1	protein phosphatase inhibitor family protein%2C putative	2.75587	6.87547	7.89426e-19	5.91196e-18	1	30.3099	37.8895	24.5852	167.724	195.197	264.66	773	1175	649	256	676	381
gene478	BBBOND_0104590	LK391707.1	1022083	1023150	+	CDR94150.1	hypothetical protein%2C conserved	2.75012	6.38832	7.58404e-18	5.42842e-17	1	25.5654	21.9275	19.509	107.448	137.158	207.004	652	680	515	164	475	298
gene492	BBBOND_0104730	LK391707.1	1058070	1059743	-	CDR94164.1	phosphate transporter%2C putative	2.74682	11.294	2.41434e-19	1.83766e-18	1	661.681	650.732	643.079	3696.49	4004.42	5425.87	16875	20180	16976	5642	13868	7811
gene117	BBBOND_0101180	LK391707.1	302636	304792	+	CDR93789.1	hypothetical protein%2C conserved	2.74152	8.50338	1.52261e-17	1.07129e-16	1	86.1459	113.959	85.12	499.242	570.864	838.437	2197	3534	2247	762	1977	1207
gene2405	BBBOND_0212190	LK391708.1	2754645	2757687	-	CDR96077.1	hypothetical protein%2C conserved	2.72028	5.55648	2.02639e-13	1.13759e-12	1	6.86187	17.4453	14.6223	91.0691	103.662	61.1288	175	541	386	139	359	88
gene3180	BBBOND_0307560	LK391709.1	1845124	1846377	+	CDR96852.1	chaperonin%2C 10 kDa family protein%2C putative	2.71319	7.42053	9.56611e-14	5.51162e-13	1	38.701	55.1413	44.2836	202.449	235.911	468.885	987	1710	1169	309	817	675
gene2920	BBBOND_0304950	LK391709.1	1244792	1245365	-	CDR96592.1	hypothetical protein%2C conserved	2.71096	7.1758	3.42187e-20	2.70983e-19	1	38.6226	47.112	31.1766	243.069	235.045	288.278	985	1461	823	371	814	415
gene1856	BBBOND_0206860	LK391708.1	1518299	1520194	-	CDR95528.1	hypothetical protein%2C conserved	2.69725	6.75722	3.94808e-11	1.92088e-10	1	23.8009	14.2207	50.6477	204.414	195.486	175.051	607	441	1337	312	677	252
gene1095	BBBOND_0110640	LK391707.1	2359750	2361511	-	CDR94767.1	UPF0465 protein C5orf33 homolog	2.69122	7.75995	1.70382e-16	1.13853e-15	1	66.1877	56.3667	53.9056	285.656	319.649	535.571	1688	1748	1423	436	1107	771
gene4041	BBBOND_0402040	LK391710.1	450768	450977	-	CDR97713.1	hypothetical protein	2.68648	0.908997	1.22459e-05	3.57764e-05	1	0.745004	1.48333	0.22729	4.58622	3.75378	8.33574	19	46	6	7	13	12
gene2470	BBBOND_0300470	LK391709.1	148716	149324	-	CDR96142.1	SNARE PROTEIN YKT6%2C putative	2.67644	5.72345	6.87256e-19	5.19912e-18	1	18.1153	14.8333	11.8948	79.276	88.6471	119.479	462	460	314	121	307	172
gene261	BBBOND_0102610	LK391707.1	583599	585240	-	CDR93933.1	TBC domain containing protein%2C putative	2.66292	7.83249	2.47645e-16	1.6489e-15	1	53.8755	85.5174	49.0946	325.621	399.634	468.885	1374	2652	1296	497	1384	675
gene1817	BBBOND_0206470	LK391708.1	1447738	1449915	-	CDR95489.1	hypothetical protein%2C conserved	2.6612	7.70649	1.67952e-18	1.23541e-17	1	53.405	49.9174	69.8159	317.759	332.932	445.267	1362	1548	1843	485	1153	641
gene1016	BBBOND_0109860	LK391707.1	2187441	2187734	-	CDR94688.1	acylphosphatase%2C putative	2.65687	5.5954	6.91176e-12	3.51442e-11	1	11.5279	10.7703	19.6227	74.0346	54.5743	137.54	294	334	518	113	189	198
gene2358	BBBOND_0211720	LK391708.1	2650178	2651752	+	CDR96030.1	transcription factor TFIIB subunit%2C putative	2.65273	7.67455	3.26097e-09	1.3531e-08	1	31.2117	105.446	33.5252	279.759	354.011	436.932	796	3270	885	427	1226	629
gene1513	BBBOND_0203420	LK391708.1	789504	791903	-	CDR95185.1	pumilio-family RNA binding repeat containing protein%2C putative	2.61669	8.51707	7.72275e-19	5.80688e-18	1	110.496	105.542	94.098	526.104	742.961	632.127	2818	3273	2484	803	2573	910
gene2746	BBBOND_0303220	LK391709.1	792389	793672	+	CDR96418.1	hypothetical protein%2C conserved	2.61287	5.31089	1.71748e-14	1.02279e-13	1	14.0374	8.70653	12.804	57.6553	56.8843	104.197	358	270	338	88	197	150
gene3896	BBBOND_0400600	LK391710.1	153319	156186	-	CDR97568.1	hypothetical protein	2.60837	8.44243	6.30756e-11	3.0137e-10	1	101.36	72.2964	122.699	364.277	461.138	982.923	2585	2242	3239	556	1597	1415
gene2469	BBBOND_0300460	LK391709.1	144761	148669	-	CDR96141.1	ImpB/MucB/SamB family protein%2C putative	2.60682	9.58769	4.01573e-17	2.75766e-16	1	263.339	213.149	176.604	1092.83	1333.17	1552.53	6716	6610	4662	1668	4617	2235
gene1282	BBBOND_0201110	LK391708.1	305879	308704	+	CDR94954.1	hypothetical protein	2.59449	1.52825	1.8365e-07	6.51616e-07	1	1.29395	1.74131	0.530343	6.55174	7.50757	7.6411	33	54	14	10	26	11
gene362	BBBOND_0103480	LK391707.1	792294	795898	-	CDR94034.1	sodium/hydrogen exchanger 1%2C putative	2.585	8.73076	2.73436e-16	1.81413e-15	1	104.183	159.329	102.697	623.07	712.064	862.749	2657	4941	2711	951	2466	1242
gene1214	BBBOND_0200430	LK391708.1	134403	136043	+	CDR94886.1	translation elongation factor EF-1%2C subunit alpha protein%2C putative	2.57846	9.72214	3.26627e-18	2.36519e-17	1	230.912	276.416	221.494	1221.9	1501.8	1629.64	5889	8572	5847	1865	5201	2346
gene1065	BBBOND_0110350	LK391707.1	2292922	2293734	-	CDR94737.1	hypothetical protein%2C conserved	2.57789	5.17877	1.61494e-10	7.44834e-10	1	8.31267	18.7352	6.13682	56.3449	58.6168	84.052	212	581	162	86	203	121
gene2878	BBBOND_0304530	LK391709.1	1136582	1137580	-	CDR96550.1	TBC1 DOMAIN FAMILY MEMBER GTPASE-ACTIVATING PROTEIN%2C putative	2.56829	8.44797	7.27034e-18	5.22398e-17	1	93.7136	103.737	106.978	505.794	551.806	748.827	2390	3217	2824	772	1911	1078
gene519	BBBOND_0105000	LK391707.1	1118760	1119786	+	CDR94191.1	ADP-ribosylation factor%2C putative	2.56074	7.75214	2.18122e-17	1.52032e-16	1	65.4427	56.7214	67.4672	329.552	311.275	479.305	1669	1759	1781	503	1078	690
gene2093	BBBOND_0209190	LK391708.1	2066474	2068203	+	CDR95765.1	WD domain%2C G-beta repeat containing protein%2C putative	2.56023	8.67186	4.84731e-13	2.6493e-12	1	117.005	160.684	79.2105	543.139	634.678	928.046	2984	4983	2091	829	2198	1336
gene2745	BBBOND_0303210	LK391709.1	791756	791973	+	CDR96417.1	hypothetical protein	2.55636	1.14059	4.34392e-06	1.3329e-05	1	0.941057	0.644928	1.4395	4.58622	3.75378	10.4197	24	20	38	7	13	15
gene655	BBBOND_0106360	LK391707.1	1372501	1373296	+	CDR94327.1	cytochrome c/c1 heme lyase%2C putative	2.55162	6.30285	1.21996e-17	8.64895e-17	1	26.8985	19.2511	24.964	114	130.516	172.967	686	597	659	174	452	249
gene3152	BBBOND_0307280	LK391709.1	1789877	1790132	-	CDR96824.1	hypothetical protein	2.54329	0.520599	6.35367e-06	1.91951e-05	1	0.862636	0.612681	0.530343	3.93104	4.62004	2.77858	22	19	14	6	16	4
gene3552	BBBOND_0311270	LK391709.1	2776677	2777474	+	CDR97224.1	Zinc finger C-x8-C-x5-C-x3-H type domain containing protein%2C putative	2.53493	6.47218	2.89096e-17	1.99632e-16	1	23.1343	25.1522	32.1236	177.552	172.385	115.311	590	780	848	271	597	166
gene3158	BBBOND_0307340	LK391709.1	1797518	1799809	+	CDR96830.1	exonuclease family protein%2C putative	2.53232	7.00238	9.54683e-20	7.41822e-19	1	39.6812	35.8257	39.9651	253.552	218.008	196.585	1012	1111	1055	387	755	283
gene3108	BBBOND_0306840	LK391709.1	1675356	1675700	+	CDR96780.1	hypothetical protein	2.52888	2.79269	6.22906e-08	2.30005e-07	1	2.39185	2.19275	2.91689	16.3793	20.2127	5.55716	61	68	77	25	70	8
gene4082	BBBOND_0402420	LK391710.1	532084	533579	+	CDR97754.1	Rab geranylgeranyltransferase%2C beta subunit%2C putative	2.52418	8.23578	4.31881e-17	2.96033e-16	1	107.79	79.1004	83.0365	495.966	600.028	455.687	2749	2453	2192	757	2078	656
gene3767	BBBOND_0313410	LK391709.1	3284649	3286730	+	CDR97439.1	protein kinase domain containing protein%2C putative	2.51762	8.9753	3.0313e-11	1.4865e-10	1	131.317	201.411	118.57	625.691	636.122	1323.99	3349	6246	3130	955	2203	1906
gene4372	BBBOND_0405280	LK391711.1	291168	294683	+	CDR98044.1	ankyrin repeat domain containing protein%2C putative	2.51698	4.6163	4.26749e-12	2.19387e-11	1	8.54793	4.48225	10.8341	36.6897	44.4679	55.5716	218	139	286	56	154	80
gene787	BBBOND_0107570	LK391707.1	1681875	1682416	-	CDR94459.1	polyubiquitin%2C putative	2.50471	10.0363	1.36547e-13	7.77107e-13	1	330.389	385.989	229.676	1385.04	1592.76	2392.36	8426	11970	6063	2114	5516	3444
gene1336	BBBOND_0201650	LK391708.1	418593	419927	-	CDR95008.1	serine threonine phosphatase 2C containing protein%2C putative	2.50432	8.41818	4.43186e-16	2.89902e-15	1	96.8505	125.503	87.3551	510.38	526.107	721.736	2470	3892	2306	779	1822	1039
gene2902	BBBOND_0304770	LK391709.1	1198733	1200013	+	CDR96574.1	WD domain%2C G-beta repeat domain containing protein%2C putative	2.47872	5.40831	7.31663e-15	4.47168e-14	1	12.1945	14.5754	14.092	56.3449	64.9693	107.67	311	452	372	86	225	155
gene1115	BBBOND_0110840	LK391707.1	2394201	2395711	+	CDR94787.1	hypothetical protein	2.47676	4.76441	3.64748e-12	1.8908e-11	1	7.3324	6.7395	12.8798	45.8622	38.6929	66.6859	187	209	340	70	134	96
gene2876	BBBOND_0304510	LK391709.1	1132730	1134320	+	CDR96548.1	Tubulin%2C putative	2.47105	9.59511	6.80939e-16	4.43862e-15	1	255.262	245.911	209.978	1392.24	1558.98	990.564	6510	7626	5543	2125	5399	1426
gene1301	BBBOND_0201300	LK391708.1	351033	353763	-	CDR94973.1	Polynucleotide 5'-hydroxyl-kinase NOL9	2.46822	6.33378	2.04739e-14	1.21731e-13	1	23.997	29.0862	23.1457	96.9657	126.474	199.363	612	902	611	148	438	287
gene4358	BBBOND_0405150	LK391711.1	264752	265965	-	CDR98030.1	hypothetical protein%2C conserved	2.46353	8.22981	7.39515e-16	4.80362e-15	1	92.8902	102.253	83.4911	409.484	481.351	646.715	2369	3171	2204	625	1667	931
gene3907	BBBOND_0400710	LK391710.1	175428	176448	-	CDR97579.1	hypothetical protein	2.4622	4.94529	1.28226e-15	8.20027e-15	1	10.5085	12.4794	7.4248	62.8967	49.3767	56.2662	268	387	196	96	171	81
gene681	BBBOND_0106620	LK391707.1	1435361	1436860	+	CDR94353.1	protein disulfide isomerase related protein%2C putative	2.4599	7.4482	9.52164e-19	7.08791e-18	1	58.1103	52.8518	52.3524	323.001	289.619	286.194	1482	1639	1382	493	1003	412
gene254	BBBOND_0102545	LK391707.1	574441	575418	+	CDR93926.1	hypothetical protein%2C conserved	2.45349	4.83963	2.79171e-16	1.84889e-15	1	10.43	10.8348	7.23539	47.1725	53.4192	55.5716	266	336	191	72	185	80
gene688	BBBOND_0106690	LK391707.1	1444902	1445943	+	CDR94360.1	hypothetical protein%2C conserved	2.44708	5.70811	9.76614e-13	5.21106e-12	1	15.8803	14.6721	20.1909	55.6898	87.4921	134.066	405	455	533	85	303	193
gene2642	BBBOND_0302180	LK391709.1	534171	535115	-	CDR96314.1	hypothetical protein%2C conserved	2.44157	9.83318	7.38924e-18	5.29918e-17	1	279.141	287.928	285.968	1378.49	1680.25	1574.76	7119	8929	7549	2104	5819	2267
gene1983	BBBOND_0208090	LK391708.1	1812205	1812483	+	CDR95655.1	hypothetical protein	2.44021	0.873627	0.000766471	0.00171649	1	1.41159	0.999638	0.189408	0.655174	5.19755	8.33574	36	31	5	1	18	12
gene827	BBBOND_0107970	LK391707.1	1773607	1776999	+	CDR94499.1	RNA helicase%2C putative	2.426	4.93456	6.96248e-11	3.3181e-10	1	10.8222	6.22355	13.8268	37.3449	53.1305	75.7163	276	193	365	57	184	109
gene783	BBBOND_0107530	LK391707.1	1672555	1674825	-	CDR94455.1	TUFTELIN-INTERACTING PROTEIN 11-RELATED domain containing protein%2C putative	2.4235	6.89965	2.67417e-14	1.58492e-13	1	48.1508	26.9257	39.6621	158.552	209.634	247.294	1228	835	1047	242	726	356
gene3772	BBBOND_0313460	LK391709.1	3299696	3300811	+	CDR97444.1	membrane protein%2C putative	2.42092	13.077	6.07721e-15	3.73257e-14	1	3043.57	2446.53	2670.2	11647	13858.7	18194.1	77621	75870	70488	17777	47995	26192
gene100	BBBOND_0101010	LK391707.1	263189	264464	+	CDR93772.1	hypothetical protein%2C conserved	2.4067	7.5482	3.68334e-09	1.51989e-08	1	50.3858	83.7116	46.7081	299.414	161.99	499.45	1285	2596	1233	457	561	719
gene4244	BBBOND_0404040	LK391711.1	20397	21564	+	CDR97916.1	hypothetical protein%2C conserved	2.40646	5.49485	1.02053e-13	5.86174e-13	1	11.9201	21.9275	11.1751	77.9657	73.3432	88.2199	304	680	295	119	254	127
gene615	BBBOND_0105960	LK391707.1	1293094	1297247	-	CDR94287.1	hypothetical protein%2C conserved	2.39789	8.05866	1.29167e-15	8.24628e-15	1	96.8505	77.4236	83.1123	387.863	408.874	560.579	2470	2401	2194	592	1416	807
gene2690	BBBOND_0302660	LK391709.1	639232	641052	-	CDR96362.1	hypothetical protein%2C conserved	2.397	2.81978	5.67979e-08	2.11191e-07	1	4.23476	1.70906	2.34866	11.138	17.9027	13.8929	108	53	62	17	62	20
gene2486	BBBOND_0300630	LK391709.1	187009	189111	+	CDR96158.1	XPG N-terminal domain and XPG I-region domain containing protein%2C putative	2.37541	7.71156	1.03022e-13	5.90828e-13	1	73.4025	85.0337	46.9732	291.552	357.765	416.787	1872	2637	1240	445	1239	600
gene3198	BBBOND_0307740	LK391709.1	1885189	1887072	+	CDR96870.1	hypothetical protein%2C conserved	2.37368	9.19404	1.46209e-09	6.24072e-09	1	159.627	306.631	104.326	792.105	1027.38	1137.83	4071	9509	2754	1209	3558	1638
gene808	BBBOND_0107780	LK391707.1	1732014	1741838	-	CDR94480.1	zinc finger%2C C3HC4 type domain containing protein%2C putative	2.36077	8.03412	1.75468e-13	9.88037e-13	1	90.8904	102.898	64.7397	341.345	435.439	551.548	2318	3191	1709	521	1508	794
gene2991	BBBOND_0305670	LK391709.1	1424942	1426273	+	CDR96663.1	YEATS family protein%2C putative	2.35875	7.94647	3.68813e-15	2.28787e-14	1	83.4404	81.7446	78.5286	321.69	409.163	519.594	2128	2535	2073	491	1417	748
gene1950	BBBOND_0207770	LK391708.1	1715678	1717883	-	CDR95622.1	endonuclease/exonuclease/phosphatase family domain containing protein%2C putative	2.34789	9.60108	1.54055e-14	9.18901e-14	1	241.734	212.181	313.395	1084.97	1320.18	1501.13	6165	6580	8273	1656	4572	2161
gene3997	BBBOND_0401610	LK391710.1	366440	367693	+	CDR97669.1	hypothetical protein	2.34514	2.1758	1.46374e-05	4.22003e-05	1	1.13711	1.12862	3.59876	6.55174	10.6838	12.5036	29	35	95	10	37	18
gene3143	BBBOND_0307190	LK391709.1	1760323	1763196	-	CDR96815.1	hypothetical protein	2.33841	3.34412	5.76482e-10	2.5483e-09	1	4.23476	4.96594	2.65171	17.0345	19.0577	24.3126	108	154	70	26	66	35
gene1092	BBBOND_0110620	LK391707.1	2355719	2357689	-	CDR94764.1	kinesin%2C putative	2.33458	3.93623	7.17573e-07	2.38465e-06	1	4.27397	10.2221	2.50019	26.8621	31.7628	27.0912	109	317	66	41	110	39
gene2653	BBBOND_0302290	LK391709.1	552403	553644	+	CDR96325.1	hypothetical protein%2C conserved	2.33178	8.39042	1.20504e-10	5.63463e-10	1	101.32	165.779	68.7931	453.38	559.314	678.668	2584	5141	1816	692	1937	977
gene4087	BBBOND_0402470	LK391710.1	542891	544453	-	CDR97759.1	membrane protein%2C putative	2.33158	7.48866	2.47765e-15	1.54211e-14	1	63.8742	67.5562	49.3977	252.242	304.634	353.574	1629	2095	1304	385	1055	509
gene3750	BBBOND_0313240	LK391709.1	3237165	3240855	-	CDR97422.1	hypothetical protein%2C conserved	2.32535	6.89958	1.50631e-14	8.99915e-14	1	31.9567	48.95	40.5334	197.207	162.279	250.767	815	1518	1070	301	562	361
gene3728	BBBOND_0313030	LK391709.1	3204873	3206142	+	CDR97400.1	hypothetical protein%2C conserved	2.32015	4.30419	6.34678e-13	3.44355e-12	1	7.01872	6.80399	8.03091	34.7242	28.5865	47.2359	179	211	212	53	99	68
gene94	BBBOND_0100950	LK391707.1	246577	247629	+	CDR93766.1	hypothetical protein%2C conserved	2.32011	5.25064	5.05041e-15	3.11219e-14	1	13.2924	17.0583	9.84923	63.5518	67.2794	70.1591	339	529	260	97	233	101
gene238	BBBOND_0102390	LK391707.1	535457	537403	+	CDR93910.1	dnaK protein%2C putative	2.31811	11.914	2.14412e-15	1.3435e-14	1	1327.05	1230.23	1312.45	6004.01	7506.7	5785.7	33844	38151	34646	9164	25997	8329
gene865	BBBOND_0108350	LK391707.1	1856462	1857726	+	CDR94537.1	cell division control protein 2 %2C putative	2.31536	8.55571	1.40914e-14	8.45937e-14	1	110.339	152.525	117.13	541.173	591.654	759.247	2814	4730	3092	826	2049	1093
gene727	BBBOND_0107080	LK391707.1	1539515	1541539	-	CDR94399.1	asparaginyl-tRNA synthetase%2C putative	2.31393	1.44512	9.3717e-05	0.000244097	1	1.25474	0.709421	1.96985	1.96552	6.06381	11.809	32	22	52	3	21	17
gene2532	BBBOND_0301090	LK391709.1	285529	287295	+	CDR96204.1	hypothetical protein%2C conserved	2.30074	9.85777	4.49828e-11	2.17436e-10	1	347.368	391.536	202.78	1293.97	1274.84	2072.13	8859	12142	5353	1975	4415	2983
gene324	BBBOND_0103160	LK391707.1	716800	717817	-	CDR93996.1	50S ribosomal subunit protein L28%2C putative	2.2927	5.07817	5.74262e-11	2.75439e-10	1	11.3711	9.35145	15.8345	39.9656	53.708	86.136	290	290	418	61	186	124
gene3751	BBBOND_0313250	LK391709.1	3241342	3241953	-	CDR97423.1	hypothetical protein%2C conserved	2.28105	2.93958	1.13606e-09	4.87146e-09	1	2.9408	3.38587	3.2957	17.0345	12.1276	18.7554	75	105	87	26	42	27
gene1519	BBBOND_0203480	LK391708.1	805522	807018	+	CDR95191.1	hypothetical protein%2C conserved	2.27448	8.44866	8.00422e-15	4.87589e-14	1	118.103	143.142	100.083	521.518	588.478	638.379	3012	4439	2642	796	2038	919
gene2916	BBBOND_0304910	LK391709.1	1236865	1237433	-	CDR96588.1	hypothetical protein	2.26962	5.02365	2.25015e-15	1.40757e-14	1	11.1358	12.7696	11.7054	47.8277	62.9481	60.4341	284	396	309	73	218	87
gene598	BBBOND_0105790	LK391707.1	1256691	1259623	-	CDR94270.1	SNF2 helicase%2C putative	2.26678	7.68918	1.0617e-12	5.65329e-12	1	77.5588	77.8105	60.0424	270.587	290.774	476.526	1978	2413	1585	413	1007	686
gene2094	BBBOND_0209195	LK391708.1	2068233	2070595	+	CDR95766.1	WD domain%2C G-beta repeat containing protein%2C putative	2.25909	6.6817	8.08848e-12	4.0904e-11	1	34.2702	39.3084	35.3436	176.242	105.106	242.431	874	1219	933	269	364	349
gene4173	BBBOND_0403330	LK391710.1	728325	730803	-	CDR97845.1	XBA-binding protein 2%2C putative	2.2499	8.38419	1.96434e-12	1.03559e-11	1	108.927	142.045	99.5908	414.725	531.594	721.736	2778	4405	2629	633	1841	1039
gene1750	BBBOND_0205800	LK391708.1	1307068	1307956	+	CDR95422.1	hypothetical protein%2C conserved	2.24881	5.89886	1.17614e-14	7.10646e-14	1	23.1343	17.8	23.5624	88.4484	89.2246	129.899	590	552	622	135	309	187
gene3076	BBBOND_0306520	LK391709.1	1601770	1603284	+	CDR96748.1	protein kinase domain containing protein%2C putative	2.24266	10.3286	3.20204e-11	1.56404e-10	1	409.634	591.109	347.564	1666.11	1906.06	2809.84	10447	18331	9175	2543	6601	4045
gene3888	BBBOND_0400520	LK391710.1	140271	142597	+	CDR97560.1	hypothetical protein%2C conserved	2.24109	5.89105	1.1002e-11	5.52061e-11	1	22.0756	13.1243	29.2825	94.345	88.9358	122.258	563	407	773	144	308	176
gene1834	BBBOND_0206640	LK391708.1	1475633	1477568	+	CDR95506.1	RhoGAP domain containing protein%2C putative	2.23891	8.0175	4.15594e-15	2.56524e-14	1	87.2438	90.1287	96.7497	406.208	385.774	502.923	2225	2795	2554	620	1336	724
gene2797	BBBOND_0303730	LK391709.1	932902	935685	-	CDR96469.1	membrane protein%2C putative	2.22873	7.01234	1.20554e-14	7.26055e-14	1	51.7581	37.1801	49.5871	191.311	199.528	259.103	1320	1153	1309	292	691	373
gene2041	BBBOND_0208670	LK391708.1	1951959	1953954	-	CDR95713.1	MFS general substrate transporter domain containing protein%2Cputative	2.22655	7.74034	8.13381e-14	4.71798e-13	1	71.4027	77.1011	79.7408	307.932	298.281	463.328	1821	2391	2105	470	1033	667
gene2553	BBBOND_0301300	LK391709.1	341785	342910	+	CDR96225.1	histone-like transcription factor domain containing protein%2C putative	2.22531	8.13971	7.54008e-13	4.06139e-12	1	103.948	86.5171	110.046	371.483	416.381	618.234	2651	2683	2905	567	1442	890
gene4102	BBBOND_0402620	LK391710.1	580012	583089	+	CDR97774.1	-mRNA 3'-end-processing protein RNA14	2.22469	7.90761	1.37169e-11	6.85295e-11	1	87.6751	61.4939	107.091	298.104	392.126	507.786	2236	1907	2827	455	1358	731
gene313	BBBOND_0103070	LK391707.1	688744	690185	-	CDR93985.1	phenylalanine-tRNA ligase%2C putative	2.22368	5.70626	9.22546e-16	5.96131e-15	1	22.3501	17.6065	17.5013	101.552	88.3583	78.4949	570	546	462	155	306	113
gene1483	BBBOND_0203120	LK391708.1	724617	726201	+	CDR95155.1	hypothetical protein%2C conserved	2.22227	4.50164	2.31587e-12	1.21747e-11	1	10.0772	8.51305	7.50056	32.7587	37.5378	52.0984	257	264	198	50	130	75
gene3477	BBBOND_0310520	LK391709.1	2604268	2607111	-	CDR97149.1	hypothetical protein	2.22099	0.976615	3.27659e-05	9.06726e-05	1	1.21553	1.35435	0.492461	6.55174	4.04254	4.16787	31	42	13	10	14	6
gene4247	BBBOND_0404070	LK391711.1	30292	31821	+	CDR97919.1	HIT domain containing protein%2C putative	2.21048	5.46203	1.12775e-15	7.24954e-15	1	16.0372	14.2207	18.9408	72.7243	73.3432	81.9681	409	441	500	111	254	118
gene3954	BBBOND_0401180	LK391710.1	283292	284419	-	CDR97626.1	cell cycle control related protein%2C putative	2.20798	6.94639	1.69512e-11	8.4461e-11	1	40.7791	54.7221	38.5635	155.931	166.899	298.003	1040	1697	1018	238	578	429
gene3495	BBBOND_0310700	LK391709.1	2640782	2642002	-	CDR97167.1	hypothetical protein%2C conserved	2.20253	8.34557	1.45381e-14	8.6995e-14	1	115.75	125.084	109.819	459.277	557.293	597.395	2952	3879	2899	701	1930	860
gene209	BBBOND_0102100	LK391707.1	472950	474419	+	CDR93881.1	tRNA binding domain containing protein%2C putative	2.19893	8.58207	1.04255e-14	6.3198e-14	1	135.512	135.241	142.814	541.173	638.143	719.652	3456	4194	3770	826	2210	1036
gene1899	BBBOND_0207270	LK391708.1	1594585	1596308	-	CDR95571.1	hypothetical protein%2C conserved	2.19692	6.79227	3.82577e-15	2.36537e-14	1	37.3286	37.9218	46.102	153.311	193.176	209.783	952	1176	1217	234	669	302
gene1806	BBBOND_0206360	LK391708.1	1426851	1429923	+	CDR95478.1	hypothetical protein%2C conserved	2.19301	7.26722	5.31411e-13	2.90016e-12	1	61.8745	66.2986	40.0409	237.828	224.65	307.728	1578	2056	1057	363	778	443
gene1551	BBBOND_0203810	LK391708.1	874364	876324	-	CDR95223.1	hypothetical protein%2C conserved	2.18057	6.31089	2.36128e-15	1.47461e-14	1	30.0746	26.7645	31.5175	112.69	140.334	147.265	767	830	832	172	486	212
gene487	BBBOND_0104680	LK391707.1	1041878	1043318	-	CDR94159.1	ski-interacting protein%2C putative	2.17964	7.41841	1.64765e-10	7.58039e-10	1	47.2881	91.5153	49.0946	224.069	278.935	348.712	1206	2838	1296	342	966	502
gene4315	BBBOND_0404730	LK391711.1	163856	164668	-	CDR97987.1	hypothetical protein	2.17811	3.24242	3.59094e-08	1.3569e-07	1	4.94055	3.06341	4.16698	13.1035	16.1701	26.3965	126	95	110	20	56	38
gene2513	BBBOND_0300900	LK391709.1	250905	251663	-	CDR96185.1	hypothetical protein%2C conserved	2.17695	7.32021	5.60833e-14	3.27695e-13	1	58.5808	71.845	45.5337	281.725	247.172	267.438	1494	2228	1202	430	856	385
gene2295	BBBOND_0211140	LK391708.1	2494027	2495925	+	CDR95967.1	Pkinase domain containing protein%2Cputative	2.17653	7.95585	1.93122e-13	1.0858e-12	1	87.5967	107.316	77.2407	342.656	417.536	470.275	2234	3328	2039	523	1446	677
gene3454	BBBOND_0310290	LK391709.1	2557921	2560815	-	CDR97126.1	hypothetical protein	2.16178	4.72306	0.000139023	0.000353687	1	11.6456	17.671	1.78044	43.2415	44.7567	51.4037	297	548	47	66	155	74
gene2791	BBBOND_0303670	LK391709.1	920206	921210	-	CDR96463.1	hypothetical protein%2C conserved	2.16166	9.29797	4.29378e-11	2.08092e-10	1	211.62	285.155	195.583	801.933	882.717	1414.3	5397	8843	5163	1224	3057	2036
gene1439	BBBOND_0202680	LK391708.1	641693	642895	-	CDR95111.1	hypothetical protein%2C conserved	2.1477	7.48424	6.26268e-09	2.51453e-08	1	56.5026	100.77	42.9199	219.483	273.738	394.558	1441	3125	1133	335	948	568
gene905	BBBOND_0108750	LK391707.1	1949341	1951973	+	CDR94577.1	hypothetical protein%2C conserved	2.14709	4.92546	1.81232e-10	8.2868e-10	1	11.0182	8.67428	15.9482	56.3449	63.5256	36.8162	281	269	421	86	220	53
gene799	BBBOND_0107690	LK391707.1	1709875	1713582	+	CDR94471.1	hypothetical protein%2C conserved	2.13893	10.9237	4.35516e-07	1.48442e-06	1	652.192	1193.99	312.751	2656.73	3195.63	3656.61	16633	37027	8256	4055	11067	5264
gene1117	BBBOND_0110860	LK391707.1	2396333	2397297	-	CDR94789.1	HAD superfamily hydrolase%2C putative	2.13492	9.5917	8.63411e-11	4.08338e-10	1	308.902	337.362	214.751	957.864	1146.35	1678.26	7878	10462	5669	1462	3970	2416
gene435	BBBOND_0104160	LK391707.1	939108	939758	+	CDR94107.1	hypothetical protein%2C conserved	2.13484	10.6794	4.76509e-13	2.60819e-12	1	571.771	606.426	649.102	2230.21	2642.38	3152.99	14582	18806	17135	3404	9151	4539
gene1955	BBBOND_0207820	LK391708.1	1729967	1731445	+	CDR95627.1	hypothetical protein%2C conserved	2.13221	5.76865	9.18832e-09	3.64983e-08	1	22.3501	12.9953	27.7672	57.0001	86.0483	134.066	570	403	733	87	298	193
gene1008	BBBOND_0109780	LK391707.1	2170810	2172422	+	CDR94680.1	aspartyl aminopeptidase %2C putative	2.12276	8.74317	1.74866e-13	9.86138e-13	1	145.511	186.545	150.352	698.415	774.723	627.264	3711	5785	3969	1066	2683	903
gene3374	BBBOND_0309490	LK391709.1	2377636	2380110	-	CDR97046.1	Eukaryotic translation initiation factor	2.11588	10.0774	6.90106e-11	3.29304e-10	1	350.23	538.708	328.661	1431.55	1651.09	2195.77	8932	16706	8676	2185	5718	3161
gene1216	BBBOND_0200450	LK391708.1	136599	139371	-	CDR94888.1	hypothetical protein%2C conserved	2.10622	3.19059	2.13088e-08	8.1596e-08	1	4.47002	3.16015	4.50791	12.4483	18.1914	21.534	114	98	119	19	63	31
gene2934	BBBOND_0305090	LK391709.1	1280421	1281437	+	CDR96606.1	casein kinase I%2C putative	2.09372	9.35401	2.19522e-11	1.08652e-10	1	256.046	295.764	195.848	829.45	1034.89	1327.47	6530	9172	5170	1266	3584	1911
gene3118	BBBOND_0306940	LK391709.1	1698785	1699369	-	CDR96790.1	hypothetical protein	2.07756	4.04437	8.07637e-10	3.5282e-09	1	5.17581	8.41631	7.31116	28.8276	34.3616	24.3126	132	261	193	44	119	35
gene530	BBBOND_0105110	LK391707.1	1134596	1136273	-	CDR94202.1	hypothetical protein%2C conserved	2.07568	7.86679	3.97584e-12	2.05244e-11	1	87.3615	98.5127	85.0822	305.311	343.904	493.893	2228	3055	2246	466	1191	711
gene1072	BBBOND_0110420	LK391707.1	2305175	2306194	-	CDR94744.1	RING finger protein 157	2.07365	5.70235	2.1338e-11	1.05753e-10	1	18.8211	16.0909	27.3505	66.8277	88.3583	106.975	480	499	722	102	306	154
gene513	BBBOND_0104940	LK391707.1	1108986	1111055	+	CDR94185.1	hypothetical protein%2C conserved	2.06683	10.0965	6.16602e-08	2.28052e-07	1	382.226	634.222	251.799	1328.04	1595.94	2390.27	9748	19668	6647	2027	5527	3441
gene965	BBBOND_0109350	LK391707.1	2069046	2069655	-	CDR94637.1	PRKR-interacting protein 1	2.06566	5.02931	8.16618e-13	4.37961e-12	1	13.1748	12.0279	14.8117	50.4484	51.1092	66.6859	336	373	391	77	177	96
gene383	BBBOND_0103690	LK391707.1	844547	846328	+	CDR94055.1	ATP-dependent RNA helicase%2C putative	2.06543	8.86286	1.33352e-11	6.67117e-11	1	186.133	164.876	190.166	623.725	652.581	989.869	4747	5113	5020	952	2260	1425
gene3145	BBBOND_0307210	LK391709.1	1766335	1774684	+	CDR96817.1	Cullin%2C putative	2.06128	8.95762	9.77248e-13	5.21106e-12	1	213.071	206.151	159.785	746.898	782.231	887.756	5434	6393	4218	1140	2709	1278
gene1679	BBBOND_0205090	LK391708.1	1149560	1155496	-	CDR95351.1	hypothetical protein%2C conserved	2.0582	9.72756	8.70215e-11	4.11033e-10	1	339.055	383.313	265.058	1159.66	1137.4	1816.5	8647	11887	6997	1770	3939	2615
gene4188	BBBOND_0403480	LK391710.1	762181	762547	+	CDR97860.1	hypothetical protein	2.04307	7.90724	5.8852e-11	2.81914e-10	1	88.0673	104.898	90.8023	334.794	303.479	532.793	2246	3253	2397	511	1051	767
gene4317	BBBOND_0404750	LK391711.1	170199	172259	+	CDR97989.1	hypothetical protein%2C conserved	2.04228	6.85855	4.43013e-11	2.1442e-10	1	46.3863	45.8866	46.2156	145.449	154.771	271.606	1183	1423	1220	222	536	391
gene3768	BBBOND_0313420	LK391709.1	3286852	3288792	+	CDR97440.1	PHOSPHATIDYLINOSITOL N-ACETYLGLUCOSAMINYLTRANSFERASE SUBUNIT Q%2C putative	2.0387	6.39202	3.4024e-13	1.88448e-12	1	31.5646	36.8899	32.5403	125.793	119.544	170.883	805	1144	859	192	414	246
gene798	BBBOND_0107680	LK391707.1	1707639	1708978	-	CDR94470.1	ribosomal protein S18%2C putative	2.03432	5.31884	3.78374e-11	1.84334e-10	1	20.1935	13.8337	15.3042	57.0001	56.5955	89.6092	515	429	404	87	196	129
gene3699	BBBOND_0312740	LK391709.1	3140009	3140680	-	CDR97371.1	ER lumen protein retaining receptor%2C putative	2.03066	8.21443	3.49208e-13	1.93128e-12	1	115.828	117.345	119.63	433.07	494.345	514.037	2954	3639	3158	661	1712	740
gene1998	BBBOND_0208240	LK391708.1	1841816	1843139	-	CDR95670.1	41K blood stage antigen precursor 41-3%2C putative	2.02113	5.6627	1.01013e-07	3.67877e-07	1	27.8396	11.8022	22.9563	60.9312	66.9906	127.12	710	366	606	93	232	183
gene819	BBBOND_0107890	LK391707.1	1759051	1760755	-	CDR94491.1	PRY domain containing protein%2C putative	2.01959	6.06125	3.80507e-13	2.09814e-12	1	28.7415	25.6681	27.199	93.0347	103.085	135.456	733	796	718	142	357	195
gene245	BBBOND_0102460	LK391707.1	557445	558132	-	CDR93917.1	ubiquitin-conjugating enzyme E2%2C putative	2.01815	6.11785	7.47897e-13	4.03431e-12	1	29.0551	24.7975	31.0251	108.104	97.3096	139.624	741	769	819	165	337	201
gene68	BBBOND_0100690	LK391707.1	172836	175700	+	CDR93740.1	hypothetical protein	2.01738	4.65993	7.52941e-07	2.48885e-06	1	9.48899	16.0587	6.70505	24.8966	41.5804	64.602	242	498	177	38	144	93
gene2298	BBBOND_0211170	LK391708.1	2500009	2510892	-	CDR95970.1	hypothetical protein%2C conserved	2.01676	7.29939	2.5726e-12	1.34673e-11	1	65.2466	49.1757	75.2708	291.552	242.263	234.095	1664	1525	1987	445	839	337
gene1060	BBBOND_0110300	LK391707.1	2285404	2286044	-	CDR94732.1	hypothetical protein	2.01374	5.45832	1.70186e-12	8.98486e-12	1	18.3898	22.25	13.9783	77.3105	70.7444	72.9377	469	690	369	118	245	105
gene1623	BBBOND_0204530	LK391708.1	1025340	1026152	+	CDR95295.1	p29 protein%2C putative	2.01024	11.3068	2.21434e-12	1.16574e-11	1	1003.09	894.547	1127.51	3916.63	4152.84	4117.16	25582	27741	29764	5978	14382	5927
gene1858	BBBOND_0206880	LK391708.1	1525802	1526406	-	CDR95530.1	hypothetical protein%2C conserved	1.99512	4.32733	5.44665e-11	2.61918e-10	1	9.41057	8.80326	8.10667	38.0001	28.5865	39.5948	240	273	214	58	99	57
gene1970	BBBOND_0207960	LK391708.1	1778205	1780109	-	CDR95642.1	FHA domain containing protein%2C putative	1.99104	8.40618	1.27983e-08	5.01951e-08	1	115.201	205.829	90.5371	474.346	512.825	649.493	2938	6383	2390	724	1776	935
gene111	BBBOND_0101120	LK391707.1	289874	292714	+	CDR93783.1	ATPase%2C AAA family protein%2C putative	1.98793	5.10942	5.25963e-10	2.33329e-09	1	14.9001	17.3808	11.7054	42.5863	52.8417	79.8842	380	539	309	65	183	115
gene1328	BBBOND_0201570	LK391708.1	406099	406983	+	CDR95000.1	hypothetical protein%2C conserved	1.98757	6.2825	6.34391e-12	3.2301e-11	1	37.2894	30.2149	28.9416	104.828	117.234	161.158	951	937	764	160	406	232
gene2747	BBBOND_0303230	LK391709.1	793656	794171	-	CDR96419.1	hypothetical protein	1.98147	6.85538	2.30637e-11	1.14002e-10	1	37.6031	47.7569	57.4286	153.966	178.449	232.011	959	1481	1516	235	618	334
gene2522	BBBOND_0300990	LK391709.1	265165	265860	-	CDR96194.1	hypothetical protein%2C conserved	1.96995	6.32775	2.52364e-12	1.32295e-11	1	36.3875	29.6989	34.3208	116.621	115.212	162.547	928	921	906	178	399	234
gene1581	BBBOND_0204110	LK391708.1	937663	938820	+	CDR95253.1	hypothetical protein%2C conserved	1.96991	6.21602	3.83747e-12	1.98652e-11	1	30.4667	37.1801	25.3807	137.586	123.297	103.502	777	1153	670	210	427	149
gene646	BBBOND_0106270	LK391707.1	1358136	1358816	-	CDR94318.1	hypothetical protein%2C conserved	1.95527	5.57175	7.05761e-06	2.117e-05	1	21.1346	6.96522	32.8434	85.1726	70.1669	81.2735	539	216	867	130	243	117
gene3882	BBBOND_0400460	LK391710.1	127984	129419	+	CDR97554.1	hypothetical protein%2C conserved	1.94946	7.02449	1.70605e-09	7.22402e-09	1	46.896	75.7145	40.4955	176.242	186.534	268.133	1196	2348	1069	269	646	386
gene645	BBBOND_0106260	LK391707.1	1355792	1357679	+	CDR94317.1	pre-mRNA cleavage complex II protein Clp1%2C putative	1.94711	7.06074	5.67691e-11	2.72638e-10	1	59.8748	45.0482	62.4668	166.414	212.522	266.744	1527	1397	1649	254	736	384
gene333	BBBOND_0103250	LK391707.1	735783	737445	-	CDR94005.1	vacuolar sorting protein 9 (VPS9) domain containing protein%2C putative	1.94362	5.60059	5.63724e-13	3.06752e-12	1	22.7814	18.5417	21.0622	71.4139	86.0483	81.9681	581	575	556	109	298	118
gene216	BBBOND_0102170	LK391707.1	487249	490981	-	CDR93888.1	hypothetical protein%2C conserved	1.94361	4.78599	6.01257e-08	2.23118e-07	1	7.80293	13.0598	15.7209	51.1035	30.8965	60.4341	199	405	415	78	107	87
gene770	BBBOND_0107400	LK391707.1	1641992	1644451	-	CDR94442.1	hypothetical protein%2C conserved	1.94167	7.3128	8.31819e-07	2.73259e-06	1	40.6223	95.0624	64.2094	273.207	138.89	357.742	1036	2948	1695	417	481	515
gene1256	BBBOND_0200850	LK391708.1	247400	248671	+	CDR94928.1	hypothetical protein%2C conserved	1.94043	11.7242	1.88749e-06	5.98911e-06	1	1186.01	2303.75	708.5	4370.01	4991.67	6752.64	30247	71442	18703	6670	17287	9721
gene2301	BBBOND_0211200	LK391708.1	2516181	2518373	-	CDR95973.1	hypothetical protein%2C conserved	1.93831	7.64581	8.85941e-10	3.85219e-09	1	90.3415	93.7403	67.0505	235.863	295.971	431.375	2304	2907	1770	360	1025	621
gene316	BBBOND_0103100	LK391707.1	697881	702050	-	CDR93988.1	5'-3' exoribonuclease (XRN2)%2C putative	1.93352	8.66012	2.38494e-11	1.17729e-10	1	173.821	171.39	160.845	538.553	610.134	784.949	4433	5315	4246	822	2113	1130
gene3168	BBBOND_0307440	LK391709.1	1825205	1827153	-	CDR96840.1	phosphatidylinositol 3-and 4-kinase family protein%2C putative	1.93195	8.28811	1.37015e-08	5.35122e-08	1	102.222	173.195	116.675	447.484	366.716	683.531	2607	5371	3080	683	1270	984
gene542	BBBOND_0105230	LK391707.1	1157803	1158288	-	CDR94214.1	hypothetical protein	1.93132	0.379349	0.00174322	0.00365949	1	0.784214	1.09638	0.45458	3.93104	1.73252	4.16787	20	34	12	6	6	6
gene901	BBBOND_0108710	LK391707.1	1942323	1943321	+	CDR94573.1	conserved hypothetical multi-pas transmembrane protein%2C putative	1.92933	10.0618	3.15933e-11	1.54521e-10	1	449.786	495.659	390.56	1787.97	1892.48	1407.35	11471	15371	10310	2729	6554	2026
gene2344	BBBOND_0211600	LK391708.1	2620499	2621224	+	CDR96016.1	hypothetical protein%2C conserved	1.92869	6.70191	3.56837e-12	1.85237e-11	1	42.426	47.7247	42.2001	150.035	149.285	205.615	1082	1480	1114	229	517	296
gene3099	BBBOND_0306750	LK391709.1	1659349	1660046	-	CDR96771.1	hypothetical protein%2C conserved	1.92618	6.70089	1.14416e-07	4.13454e-07	1	36.3875	68.9105	27.2369	144.793	141.778	218.119	928	2137	719	221	491	314
gene2215	BBBOND_0210400	LK391708.1	2342772	2346830	+	CDR95887.1	structural maintenance of chromosome 1-like protein%2C putative	1.92558	6.54202	2.71017e-12	1.41675e-11	1	40.387	38.0185	40.4955	184.104	143.51	124.341	1030	1179	1069	281	497	179
gene488	BBBOND_0104690	LK391707.1	1043387	1046271	-	CDR94160.1	hypothetical protein%2C conserved	1.92237	6.12912	6.99948e-12	3.55417e-11	1	36.1915	27.9899	25.8353	122.517	121.565	96.5557	923	868	682	187	421	139
gene1128	BBBOND_0110980	LK391707.1	2427432	2427870	+	CDR94800.1	ubiquitin / ribosomal protein CEP52%2C putative	1.91798	9.4725	7.30429e-10	3.20219e-09	1	264.594	383.377	246.42	929.691	1078.78	1371.92	6748	11889	6505	1419	3736	1975
gene2003	BBBOND_0208290	LK391708.1	1854068	1855137	-	CDR95675.1	hypothetical protein%2C conserved	1.91704	4.23482	2.17203e-07	7.63391e-07	1	11.0966	6.7395	8.06879	22.9311	27.1428	48.6252	283	209	213	35	94	70
gene2369	BBBOND_0211830	LK391708.1	2672202	2674988	+	CDR96041.1	hypothetcial protein%2C putative	1.91648	7.10961	3.29876e-13	1.82981e-12	1	58.7769	56.1087	61.0652	217.518	224.361	222.286	1499	1740	1612	332	777	320
gene4110	BBBOND_0402700	LK391710.1	593625	595173	+	CDR97782.1	chromatin assembly factor 1 subunit C%2C putative	1.91209	8.73921	3.75214e-09	1.54314e-08	1	157.274	144.657	238.806	514.311	676.259	844.688	4011	4486	6304	785	2342	1216
gene2819	BBBOND_0303950	LK391709.1	995985	996243	+	CDR96491.1	ubiquitin family protein%2C putative	1.90884	4.52731	1.96706e-08	7.58693e-08	1	9.92031	11.2862	10.0765	24.2414	38.6929	54.877	253	350	266	37	134	79
gene116	BBBOND_0101170	LK391707.1	300737	301824	-	CDR93788.1	inorganic pyrophosphatase family protein%2C putative	1.9033	9.49152	6.10407e-09	2.45547e-08	1	293.963	282.349	337.374	872.691	902.93	1643.53	7497	8756	8906	1332	3127	2366
gene3507	BBBOND_0310820	LK391709.1	2666434	2669301	+	CDR97179.1	hsp90 protein%2C putative	1.90268	11.2256	3.9633e-11	1.92577e-10	1	962.78	1025.24	1046.18	3245.73	4313.39	3785.12	24554	31794	27617	4954	14938	5449
gene2343	BBBOND_0211590	LK391708.1	2618427	2619749	-	CDR96015.1	hypothetical protein%2C conserved	1.89957	6.91865	1.0342e-10	4.84799e-10	1	56.5418	39.6631	59.6636	158.552	195.197	227.844	1442	1230	1575	242	676	328
gene306	BBBOND_0103000	LK391707.1	664604	666925	-	CDR93978.1	calmodulin-domain protein kinase 2%2C putative	1.89012	8.95808	8.41055e-10	3.66558e-09	1	203.19	265.549	167.702	637.484	799.267	922.489	5182	8235	4427	973	2768	1328
gene4113	BBBOND_0402730	LK391710.1	601480	604475	-	CDR97785.1	histidyl-tRNA synthetase%2C putative	1.8854	7.66992	7.18901e-12	3.64544e-11	1	87.5183	80.745	94.4768	319.725	299.437	352.185	2232	2504	2494	488	1037	507
gene596	BBBOND_0105770	LK391707.1	1253436	1255877	+	CDR94268.1	hypothetical protein	1.87912	10.3872	1.43975e-08	5.61714e-08	1	573.3	761.918	384.612	1773.56	2498	2054.07	14621	23628	10153	2707	8651	2957
gene4015	BBBOND_0401780	LK391710.1	398753	400594	+	CDR97687.1	hypothetical protein%2C conserved	1.87104	5.91163	1.10056e-11	5.52061e-11	1	28.8199	29.054	22.0092	83.2071	102.507	106.281	735	901	581	127	355	153
gene684	BBBOND_0106650	LK391707.1	1440253	1440967	-	CDR94356.1	peptidyl-tRNA hydrolase 2%2C mitochondrial precursor%2C putative	1.86369	7.07259	1.17315e-10	5.49241e-10	1	67.2856	52.2069	57.0497	171	205.881	266.049	1716	1619	1506	261	713	383
gene2268	BBBOND_0210890	LK391708.1	2446821	2447828	-	CDR95940.1	Probable rRNA maturation factor	1.85397	3.24183	1.55113e-07	5.54061e-07	1	5.05818	4.70797	4.39427	13.1035	17.3252	20.8394	129	146	116	20	60	30
gene3109	BBBOND_0306850	LK391709.1	1676365	1678365	+	CDR96781.1	heat shock protein 70 precursor%2C putative	1.85196	11.4941	2.24044e-10	1.01323e-09	1	1158.01	1495.04	1103.8	4125.63	4856.82	4579.1	29533	46363	29138	6297	16820	6592
gene1945	BBBOND_0207720	LK391708.1	1701202	1702271	-	CDR95617.1	hypothetical protein%2C conserved	1.85134	3.9421	1.51205e-07	5.42181e-07	1	7.13635	7.48116	7.50056	18.3449	24.544	37.5108	182	232	198	28	85	54
gene4086	BBBOND_0402460	LK391710.1	540336	542572	+	CDR97758.1	prolyl-tRNA synthetase%2C putative	1.84335	9.08232	7.16971e-11	3.40813e-10	1	233.068	247.846	230.358	729.863	917.656	904.428	5944	7686	6081	1114	3178	1302
gene2584	BBBOND_0301600	LK391709.1	393611	395524	+	CDR96256.1	hypothetical protein%2C conserved	1.83998	5.87097	1.92498e-10	8.75887e-10	1	26.8593	18.8964	33.298	95.0002	93.5559	94.4717	685	586	879	145	324	136
gene3438	BBBOND_0310130	LK391709.1	2520083	2520307	+	CDR97110.1	hypothetical protein	1.83812	0.91498	0.000504046	0.00116237	1	1.01948	0.999638	1.40162	5.24139	2.88753	4.86252	26	31	37	8	10	7
gene1648	BBBOND_0204780	LK391708.1	1085725	1087043	-	CDR95320.1	Plasmodium falciparum CPW-WPC domain containing protein%2C putative	1.83708	5.65385	3.32409e-09	1.37776e-08	1	24.193	25.1844	19.0923	60.276	70.1669	115.311	617	781	504	92	243	166
gene1982	BBBOND_0208080	LK391708.1	1809587	1811785	+	CDR95654.1	glycyl-tRNA synthetase%2C putative	1.83293	7.79751	1.82877e-09	7.70859e-09	1	108.496	75.2631	111.296	273.207	348.813	429.291	2767	2334	2938	417	1208	618
gene943	BBBOND_0109130	LK391707.1	2030238	2033099	-	CDR94615.1	ATP-DEPENDENT RNA HELICASE%2C putative	1.83287	6.44236	6.65702e-09	2.66711e-08	1	44.0728	28.3123	44.4352	98.9312	134.847	182.692	1124	878	1173	151	467	263
gene213	BBBOND_0102140	LK391707.1	481024	481924	+	CDR93885.1	hypothetical protein%2C conserved	1.82792	8.72044	9.60553e-11	4.51982e-10	1	179.82	206.99	171.869	604.07	628.326	751.606	4586	6419	4537	922	2176	1082
gene2231	BBBOND_0210560	LK391708.1	2380010	2381742	-	CDR95903.1	GTPase family protein%2C putative	1.82512	1.61981	0.000656554	0.00149097	1	1.72527	0.935145	2.80324	7.86208	3.46503	9.03039	44	29	74	12	12	13
gene2756	BBBOND_0303320	LK391709.1	812077	812358	-	CDR96428.1	hypothetical protein%2C conserved	1.82059	2.05297	9.13254e-06	2.70416e-05	1	2.07817	2.48297	2.34866	7.86208	7.79632	9.03039	53	77	62	12	27	13
gene406	BBBOND_0103897	LK391707.1	884009	885208	+	CDR94078.1	hypothetical protein%2C conserved	1.81845	2.49895	0.000163562	0.000411681	1	2.43106	4.80471	1.66679	7.86208	13.8601	9.03039	62	149	44	12	48	13
gene262	BBBOND_0102620	LK391707.1	585479	586842	+	CDR93934.1	hypothetical protein%2C conserved	1.80632	5.37327	4.97225e-11	2.39724e-10	1	17.6056	20.4765	19.509	55.6898	73.6319	71.5484	449	635	515	85	255	103
gene1386	BBBOND_0202150	LK391708.1	530056	531822	+	CDR95058.1	hypothetical protein%2C conserved	1.80368	8.6719	6.43065e-05	0.000171823	1	118.769	326.559	102.546	671.553	370.758	871.779	3029	10127	2707	1025	1284	1255
gene3613	BBBOND_0311880	LK391709.1	2902908	2905721	+	CDR97285.1	surp module family protein%2C putative	1.79268	6.21446	1.47278e-09	6.27196e-09	1	30.1138	29.9891	42.0865	88.4484	122.431	143.097	768	930	1111	135	424	206
gene1258	BBBOND_0200870	LK391708.1	252226	254046	-	CDR94930.1	membrane protein%2C putative	1.79246	7.56306	1.75416e-10	8.04446e-10	1	84.107	87.9359	84.6276	285.001	251.792	353.574	2145	2727	2234	435	872	509
gene2951	BBBOND_0305260	LK391709.1	1318460	1321192	+	CDR96623.1	hypothetical protein%2C conserved	1.7913	9.95279	1.87836e-05	5.33278e-05	1	330.193	723.448	282.18	1474.8	915.057	2235.37	8421	22435	7449	2251	3169	3218
gene3195	BBBOND_0307710	LK391709.1	1876360	1881039	-	CDR96867.1	hypothetical protein	1.78599	7.55921	1.22133e-07	4.40483e-07	1	71.5203	127.438	57.8453	254.207	298.859	332.735	1824	3952	1527	388	1035	479
gene1237	BBBOND_0200660	LK391708.1	207142	209402	+	CDR94909.1	ATP-dependent metalloprotease FtsH family protein%2C putative	1.77786	7.44817	6.65696e-09	2.66711e-08	1	67.0111	101.254	70.7629	216.862	263.631	339.681	1709	3140	1868	331	913	489
gene2933	BBBOND_0305080	LK391709.1	1278132	1279407	+	CDR96605.1	hypothetical protein%2C conserved	1.77122	6.04787	1.65068e-09	7.00552e-09	1	26.6241	41.6301	24.0548	100.897	100.775	113.922	679	1291	635	154	349	164
gene1005	BBBOND_0109750	LK391707.1	2165160	2166449	-	CDR94677.1	DnaJ domain containing protein%2C putative	1.77077	6.64065	2.50504e-06	7.86816e-06	1	38.6226	62.5902	37.3134	142.173	88.0696	244.515	985	1941	985	217	305	352
gene1518	BBBOND_0203470	LK391708.1	803430	804381	-	CDR95190.1	AMMECR1 like protein%2Cputative	1.76912	4.7199	1.04389e-09	4.52837e-09	1	13.959	11.9957	12.16	39.3104	39.2704	52.0984	356	372	321	60	136	75
gene966	BBBOND_0109360	LK391707.1	2070387	2071390	+	CDR94638.1	oxidoreductase NAD-binding domain containing protein%2C putative	1.76856	5.82526	3.61524e-10	1.61924e-09	1	24.742	22.5725	32.2752	81.8967	81.717	108.365	631	700	852	125	283	156
gene1253	BBBOND_0200820	LK391708.1	239877	241111	-	CDR94925.1	hypothetical protein%2C conserved	1.76473	6.44623	1.17512e-08	4.62347e-08	1	46.4255	27.6997	47.3142	111.38	128.784	172.967	1184	859	1249	170	446	249
gene1876	BBBOND_0207060	LK391708.1	1559236	1559787	+	CDR95548.1	membrane protein%2C putative	1.76301	11.8608	1.23397e-06	3.98683e-06	1	1725.66	2399.74	955.64	4869.25	5255.88	7120.81	44010	74419	25227	7432	18202	10251
gene2457	BBBOND_0300340	LK391709.1	115380	116846	+	CDR96129.1	hexokinase%2C putative	1.76066	10.5812	1.25865e-07	4.52628e-07	1	687.011	928.341	481.703	1850.87	2428.7	2826.51	17521	28789	12716	2825	8411	4069
gene1251	BBBOND_0200800	LK391708.1	237017	237831	+	CDR94923.1	RING-H2 finger protein ATL5	1.75794	3.67937	0.000116427	0.000298444	1	6.86187	4.15978	8.75066	12.4483	17.0364	38.2055	175	129	231	19	59	55
gene13	BBBOND_0100140	LK391707.1	29121	30428	-	CDR93685.1	hypothetical protein%2C conserved	1.75507	6.11902	1.43179e-10	6.64481e-10	1	35.4857	30.4083	31.8206	93.6898	105.972	130.593	905	943	840	143	367	188
gene1868	BBBOND_0206980	LK391708.1	1543339	1543888	-	CDR95540.1	hypothetical protein%2C conserved	1.75262	4.01492	5.90951e-07	1.98458e-06	1	8.19504	7.86812	8.29608	19.6552	23.6777	39.5948	209	244	219	30	82	57
gene4191	BBBOND_0403510	LK391710.1	770942	771208	-	CDR97863.1	acyl CoA binding protein%2C putative	1.75034	5.2736	1.68031e-10	7.72111e-10	1	19.6838	15.8975	19.9257	67.4829	54.863	65.2966	502	493	526	103	190	94
gene3243	BBBOND_0308190	LK391709.1	2008031	2008375	-	CDR96915.1	DnaJ domain containing protein%2C putative	1.7491	4.93085	4.55837e-08	1.71376e-07	1	14.508	12.8663	16.9331	37.3449	42.4466	70.1591	370	399	447	57	147	101
gene2029	BBBOND_0208550	LK391708.1	1921114	1921359	-	CDR95701.1	hypothetical protein	1.74197	0.0108972	0.0120844	0.0215207	1	0.666582	0.386957	0.833396	2.62069	2.59877	0.694645	17	12	22	4	9	1
gene516	BBBOND_0104970	LK391707.1	1114794	1116496	-	CDR94188.1	DNA primase small subunit%2C putative	1.74021	7.75476	9.08221e-09	3.61154e-08	1	106.026	74.6182	120.388	274.518	336.686	394.558	2704	2314	3178	419	1166	568
gene581	BBBOND_0105620	LK391707.1	1231818	1233267	-	CDR94253.1	mitochondrial inner membrane translocase subunit TIM44%2C putative	1.73795	6.95109	5.26511e-09	2.12777e-08	1	65.7956	52.6261	55.3072	146.104	178.449	255.629	1678	1632	1460	223	618	368
gene1819	BBBOND_0206490	LK391708.1	1451527	1451967	-	CDR95491.1	membrane protein%2C putative	1.73407	6.17696	4.89322e-07	1.66325e-06	1	36.3875	38.6634	27.9188	83.8622	81.1395	179.218	928	1199	737	128	281	258
gene4196	BBBOND_0403560	LK391710.1	775805	777405	-	CDR97868.1	hypothetical protein%2C conserved	1.73192	5.74761	2.69678e-08	1.03054e-07	1	24.3499	21.0569	31.669	70.7588	67.8569	118.784	621	653	836	108	235	171
gene1663	BBBOND_0204930	LK391708.1	1120103	1121314	+	CDR95335.1	hypothetical protein%2C conserved	1.73008	8.55032	1.86464e-05	5.3019e-05	1	140.845	286.541	96.1436	410.794	551.229	775.224	3592	8886	2538	627	1909	1116
gene396	BBBOND_0103820	LK391707.1	862837	864721	+	CDR94068.1	hypothtetical protein%2C putative	1.7279	8.79641	0.000767509	0.00171778	1	181.35	371.93	68.49	743.622	360.652	956.526	4625	11534	1808	1135	1249	1377
gene345	BBBOND_0103350	LK391707.1	759029	760977	+	CDR94017.1	WD domain%2C G-beta repeat containing protein%2C putative	1.72397	6.56497	2.82175e-10	1.2669e-09	1	44.3473	38.4055	51.7084	153.311	127.34	164.631	1131	1191	1365	234	441	237
gene1948	BBBOND_0207750	LK391708.1	1707158	1709662	+	CDR95620.1	hypothetical protein%2C conserved	1.72213	5.32678	6.10898e-09	2.45547e-08	1	20.7425	21.0891	16.4785	46.5173	67.2794	78.4949	529	654	435	71	233	113
gene2932	BBBOND_0305070	LK391709.1	1273988	1277968	+	CDR96604.1	RecF/RecN/SMC N terminal domain containing protein%2C putative	1.72005	6.21302	6.82068e-09	2.72974e-08	1	39.4852	25.2167	41.3289	127.759	127.051	93.7771	1007	782	1091	195	440	135
gene4066	BBBOND_0402270	LK391710.1	504259	506920	-	CDR97738.1	hypothetical protein%2C conserved	1.71803	8.38114	3.47121e-09	1.43394e-08	1	141.433	186.481	140.92	491.38	453.919	598.089	3607	5783	3720	750	1572	861
gene2521	BBBOND_0300980	LK391709.1	263413	264237	-	CDR96193.1	hypothetical protein%2C conserved	1.70872	6.75006	1.17502e-08	4.62347e-08	1	58.8945	40.4692	54.4738	146.759	137.158	220.202	1502	1255	1438	224	475	317
gene1595	BBBOND_0204250	LK391708.1	966599	966820	+	CDR95267.1	hypothetical protein	1.70742	2.43253	1.48241e-05	4.27052e-05	1	2.5487	3.70834	2.879	11.138	9.81759	9.03039	65	115	76	17	34	13
gene3126	BBBOND_0307020	LK391709.1	1713874	1714665	+	CDR96798.1	N-ACETYLGLUCOSAMINYL-PH OSPHATIDYLINOSITOL DE-N-ACETYLASE%2C putative	1.70433	2.81971	9.63146e-05	0.000250512	1	4.15634	3.51486	4.16698	8.51726	8.95133	22.2286	106	109	110	13	31	32
gene2692	BBBOND_0302680	LK391709.1	644477	647725	+	CDR96364.1	SET AND MYND DOMAIN CONTAINING%2C putative	1.70255	4.79081	9.1574e-07	2.9977e-06	1	15.3706	7.70689	18.2968	43.2415	39.8479	52.0984	392	239	483	66	138	75
gene2901	BBBOND_0304760	LK391709.1	1197734	1198627	-	CDR96573.1	WD40 repeat-like superfamily protein%2C putative	1.69834	5.29905	7.84113e-08	2.86686e-07	1	20.3896	14.5754	23.1078	52.4139	51.1092	86.136	520	452	610	80	177	124
gene1596	BBBOND_0204260	LK391708.1	967080	968342	+	CDR95268.1	ulp1 protease family%2C C-terminal catalytic domain containing protein%2C putative	1.68406	6.31615	7.6731e-09	3.0643e-08	1	33.682	48.1439	34.0556	104.173	116.079	152.822	859	1493	899	159	402	220
gene3925	BBBOND_0400890	LK391710.1	219043	222831	+	CDR97597.1	hypothetical protein%2C conserved	1.67751	7.78146	1.22097e-05	3.56987e-05	1	105.438	50.2076	161.148	370.173	369.026	273.69	2689	1557	4254	565	1278	394
gene4337	BBBOND_0404940	LK391711.1	207258	210062	+	CDR98009.1	hypothetical protein	1.66755	1.4207	0.000465306	0.00107972	1	1.52922	2.03152	1.36374	4.58622	5.4863	5.55716	39	63	36	7	19	8
gene1431	BBBOND_0202600	LK391708.1	628680	632360	+	CDR95103.1	1-phosphatidylinositol 4-kinase%2C putative	1.66636	6.23022	3.46365e-05	9.52825e-05	1	24.8988	64.6863	20.6076	91.0691	127.34	131.288	635	2006	544	139	441	189
gene2176	BBBOND_0210010	LK391708.1	2250710	2252610	-	CDR95848.1	diacylglycerol acyltransferase%2C putative	1.66248	7.19058	5.54575e-08	2.06535e-07	1	61.2471	65.5892	86.105	176.242	196.641	302.171	1562	2034	2273	269	681	435
gene1321	BBBOND_0201500	LK391708.1	391138	393893	-	CDR94993.1	kelch repeat domain containing/Serine/threonine protein phosphatase protein %2C putative	1.66133	8.41758	1.6808e-08	6.51658e-08	1	139.159	200.831	155.315	454.691	499.831	612.677	3549	6228	4100	694	1731	882
gene3648	BBBOND_0312230	LK391709.1	2997569	2998174	-	CDR97320.1	hypothetical protein%2C conserved	1.65287	5.74848	2.12242e-09	8.90605e-09	1	22.4677	29.5377	28.1839	78.6208	73.9207	100.724	573	916	744	120	256	145
gene344	BBBOND_0103340	LK391707.1	755644	758828	-	CDR94016.1	WD domain%2C G-beta repeat containing protein%2C putative	1.65208	7.14191	1.74182e-08	6.73914e-08	1	56.2674	73.2316	77.5816	223.414	165.167	263.965	1435	2271	2048	341	572	380
gene776	BBBOND_0107460	LK391707.1	1655709	1657028	+	CDR94448.1	hypothetical protein%2C conserved	1.65022	1.19948	0.000646149	0.00146823	1	1.4508	1.28986	1.59103	5.24139	4.33129	4.16787	37	40	42	8	15	6
gene9	BBBOND_0100100	LK391707.1	23795	25759	-	CDR93681.1	heat shock protein 70%2C putative	1.64504	10.1133	4.1557e-08	1.56396e-07	1	492.604	618.067	501.97	1400.76	1508.44	2135.34	12563	19167	13251	2138	5224	3074
gene11	BBBOND_0100120	LK391707.1	27205	28351	+	CDR93683.1	hypothetical protein%2C conserved	1.63155	5.54036	3.04783e-08	1.15873e-07	1	24.8988	20.154	25.4565	55.6898	67.5681	95.861	635	625	672	85	234	138
gene3667	BBBOND_0312420	LK391709.1	3041041	3041990	+	CDR97339.1	hypothetical protein%2C conserved	1.63129	9.06789	3.97202e-09	1.62104e-08	1	263.731	274.772	249.754	844.519	850.377	746.743	6726	8521	6593	1289	2945	1075
gene4346	BBBOND_0405030	LK391711.1	233618	236503	+	CDR98018.1	hypothetical protein	1.63	3.97867	4.90862e-06	1.4963e-05	1	8.82241	10.0286	6.28835	34.069	25.699	18.0608	225	311	166	52	89	26
gene2401	BBBOND_0212150	LK391708.1	2748600	2749382	-	CDR96073.1	hypothetical protein%2C conserved	1.62951	8.17899	0.000940451	0.00207122	1	131.709	252.425	43.2987	336.104	379.132	607.814	3359	7828	1143	513	1313	875
gene349	BBBOND_0103370	LK391707.1	764796	765416	+	CDR94021.1	hypothetical protein%2C conserved	1.62645	6.96939	2.12876e-08	8.1596e-08	1	50.0721	79.8421	56.4436	165.759	195.774	213.951	1277	2476	1490	253	678	308
gene4156	BBBOND_0403160	LK391710.1	689896	690782	-	CDR97828.1	peptidyl-prolyl cis-trans isomerase%2C putative	1.62573	6.4128	4.94814e-08	1.85655e-07	1	41.9162	55.7218	29.8128	125.138	146.686	120.868	1069	1728	787	191	508	174
gene1490	BBBOND_0203190	LK391708.1	739854	741556	-	CDR95162.1	RNA pseudouridine synthase A 2%2C putative	1.62547	4.79029	4.0234e-07	1.37512e-06	1	13.4101	10.6736	18.7135	34.7242	53.1305	43.068	342	331	494	53	184	62
gene2075	BBBOND_0209010	LK391708.1	2032514	2034116	-	CDR95747.1	hypothetical protein%2C conserved	1.622	6.51557	1.93277e-08	7.47015e-08	1	41.3673	57.1084	38.5635	119.897	129.072	173.661	1055	1771	1018	183	447	250
gene493	BBBOND_0104740	LK391707.1	1059960	1066079	+	CDR94165.1	cyclic nucleotide-binding domain containing protein%2C putative	1.61282	8.91212	2.96341e-08	1.12779e-07	1	264.123	239.913	210.698	625.691	670.484	890.535	6736	7440	5562	955	2322	1282
gene4034	BBBOND_0401980	LK391710.1	431946	432735	-	CDR97706.1	hypothetical protein%2C conserved	1.60386	7.02903	9.28022e-06	2.74135e-05	1	59.4434	59.2366	78.1498	154.621	121.854	323.705	1516	1837	2063	236	422	466
gene3519	BBBOND_0310940	LK391709.1	2696259	2697726	-	CDR97191.1	hypothetical protein%2C conserved	1.60159	6.71262	5.53909e-08	2.06535e-07	1	47.6802	47.9826	62.6941	114.655	182.492	182.692	1216	1488	1655	175	632	263
gene4324	BBBOND_0404810	LK391711.1	182504	183505	-	CDR97996.1	nucleosome assembly protein 1%2C putative	1.6012	10.156	2.03778e-08	7.82725e-08	1	588.121	610.747	500.606	1818.11	1875.16	1462.23	14999	18940	13215	2775	6494	2105
gene1496	BBBOND_0203250	LK391708.1	755114	756193	+	CDR95168.1	GDP-fucose transporter 1	1.5972	8.94791	1.11978e-08	4.41976e-08	1	248.439	251.07	239.033	820.933	777.611	635.6	6336	7786	6310	1253	2693	915
gene4285	BBBOND_0404450	LK391711.1	117175	119616	-	CDR97957.1	leucyl-tRNA synthetase%2C putative	1.59643	7.06221	2.75101e-09	1.14533e-08	1	61.7961	66.1696	73.7555	206.38	184.224	220.202	1576	2052	1947	315	638	317
gene3715	BBBOND_0312900	LK391709.1	3181501	3183054	+	CDR97387.1	hypothetical protein%2C conserved	1.59072	9.29524	5.79376e-08	2.15213e-07	1	311.764	373.542	256.724	792.105	1045.86	998.9	7951	11584	6777	1209	3622	1438
gene234	BBBOND_0102350	LK391707.1	526194	528989	+	CDR93906.1	DNA repair helicase rad25 family protein%2C putative	1.58756	8.8092	5.30367e-07	1.79457e-06	1	219.58	204.958	250.019	503.173	587.323	937.771	5600	6356	6600	768	2034	1350
gene2276	BBBOND_0210960	LK391708.1	2460274	2461997	+	CDR95948.1	hypothetical protein%2C conserved	1.5875	3.80041	0.000184975	0.000461303	1	4.62686	10.5768	7.8415	36.0346	16.7477	17.3661	118	328	207	55	58	25
gene723	BBBOND_0107040	LK391707.1	1526306	1527244	-	CDR94395.1	hypothetical protein%2C conserved	1.58558	5.06353	7.10108e-08	2.60396e-07	1	17.1351	16.8004	18.4484	38.0001	60.0606	58.3502	437	521	487	58	208	84
gene14	BBBOND_0100150	LK391707.1	30851	31165	+	CDR93686.1	hypothetical protein	1.5841	0.418041	0.0116888	0.0208962	1	1.0979	0.967392	0.606106	2.62069	1.44376	4.86252	28	30	16	4	5	7
gene828	BBBOND_0107980	LK391707.1	1777233	1778157	+	CDR94500.1	zinc finger%2C C3HC4 type domain containing protein%2C putative	1.58198	7.25843	1.32245e-08	5.18122e-08	1	78.5783	85.324	68.5658	191.311	233.89	270.912	2004	2646	1810	292	810	390
gene3253	BBBOND_0308290	LK391709.1	2025837	2026499	-	CDR96925.1	hypothetical protein	1.57829	7.31279	2.44764e-06	7.70737e-06	1	57.3653	122.246	62.088	202.449	253.236	266.049	1463	3791	1639	309	877	383
gene4264	BBBOND_0404240	LK391711.1	75769	76395	-	CDR97936.1	hypothetical protein%2C conserved	1.57775	3.51906	1.41013e-05	4.06861e-05	1	6.74424	5.19167	7.27327	13.7586	18.7689	25.0072	172	161	192	21	65	36
gene1070	BBBOND_0110400	LK391707.1	2301755	2302883	-	CDR94742.1	hypothetical protein%2C conserved	1.57364	6.85972	2.10293e-06	6.65005e-06	1	49.3663	67.4272	61.1788	200.483	101.641	229.927	1259	2091	1615	306	352	331
gene2714	BBBOND_0302900	LK391709.1	703399	705673	-	CDR96386.1	SUPPRESSOR OF ACTIN MUTATIONS 2/VACUOLAR PROTEIN SORTING 52%2C putative	1.56855	5.37228	1.14811e-07	4.1448e-07	1	25.2909	18.6062	21.138	54.3794	54.863	84.7467	645	577	558	83	190	122
gene3753	BBBOND_0313270	LK391709.1	3242745	3247364	-	CDR97425.1	BETA-TUBULIN COFACTOR D%2C putative	1.55944	8.83133	0.000181516	0.000453728	1	213.542	381.507	100.008	640.105	565.955	843.299	5446	11831	2640	977	1960	1214
gene1654	BBBOND_0204840	LK391708.1	1096745	1097716	-	CDR95326.1	SPOC domain containing protein%2C putative	1.55862	5.17332	3.77984e-06	1.16752e-05	1	25.487	11.125	20.5697	45.207	57.173	65.9913	650	345	543	69	198	95
gene450	BBBOND_0104310	LK391707.1	966879	967895	+	CDR94122.1	5'-3' exonuclease%2C N-terminal resolvase-like domain%2C putative	1.55474	5.10918	1.07176e-06	3.49306e-06	1	16.3117	14.8333	23.7139	68.7932	53.9967	38.2055	416	460	626	105	187	55
gene1919	BBBOND_0207460	LK391708.1	1650613	1653498	-	CDR95591.1	hypothetical protein	1.54829	5.12738	2.59007e-05	7.25376e-05	1	16.5469	29.2797	9.77346	51.1035	59.1943	52.0984	422	908	258	78	205	75
gene4003	BBBOND_0401670	LK391710.1	376202	377164	-	CDR97675.1	RNA binding motif containing protein%2C putative	1.546	6.69236	1.11783e-07	4.05117e-07	1	50.9347	68.0721	41.6698	129.724	164.3	175.051	1299	2111	1100	198	569	252
gene1908	BBBOND_0207350	LK391708.1	1611516	1612164	+	CDR95580.1	hypothetical protein%2C conserved	1.54348	3.72732	0.000186017	0.000463115	1	6.62661	6.93297	9.05371	19	12.4164	36.1215	169	215	239	29	43	52
gene651	BBBOND_0106320	LK391707.1	1367385	1368131	-	CDR94323.1	hypothetical protein	1.54292	5.16827	3.31681e-07	1.14625e-06	1	17.5664	17.1228	22.8047	53.0691	42.4466	73.6324	448	531	602	81	147	106
gene2732	BBBOND_0303080	LK391709.1	749081	749419	+	CDR96404.1	hypothetical protein	1.5425	2.52359	0.000112254	0.000288742	1	2.5487	4.06305	3.78816	10.4828	8.66258	11.809	65	126	100	16	30	17
gene3632	BBBOND_0312070	LK391709.1	2942661	2947527	+	CDR97304.1	DNA repair protein rhp16%2C putative	1.54058	5.0527	2.23359e-06	7.03931e-06	1	21.0562	13.092	18.9408	35.3794	65.5469	52.0984	537	406	500	54	227	75
gene2246	BBBOND_0210680	LK391708.1	2402744	2403037	-	CDR95918.1	hypothetical protein%2C conserved	1.53283	4.40821	1.85016e-06	5.88573e-06	1	9.8811	15.0268	10.0008	32.1035	27.7203	42.3733	252	466	264	49	96	61
gene1063	BBBOND_0110330	LK391707.1	2291102	2291562	+	CDR94735.1	hypothetical protein	1.53264	4.91557	5.846e-06	1.77334e-05	1	15.6451	12.0602	21.0243	61.5863	48.5104	30.5644	399	374	555	94	168	44
gene2153	BBBOND_0209780	LK391708.1	2198754	2199322	+	CDR95825.1	RNA polymerase subunit 8c%2C putative	1.5286	5.62691	1.501e-07	5.38738e-07	1	26.1143	20.3152	32.2752	70.1036	65.5469	92.3878	666	630	852	107	227	133
gene4387	BBBOND_0405430	LK391711.1	333463	334225	-	CDR98059.1	#NAME?	1.52821	1.80856	0.00201363	0.00417999	1	2.86238	1.38659	2.42442	3.27587	6.35256	9.72503	73	43	64	5	22	14
gene1898	BBBOND_0207265	LK391708.1	1593988	1594572	+	CDR95570.1	hypothetical protein%2C conserved	1.52506	4.57157	3.06076e-05	8.50796e-05	1	13.9198	17.2196	7.99303	32.1035	28.2978	53.4877	355	534	211	49	98	77
gene4425	BBBOND_0405810	LK391711.1	431247	433133	+	CDR98097.1	hypothetical protein%2C conserved	1.52479	6.90901	4.2264e-06	1.29898e-05	1	70.2656	47.4022	70.9144	134.311	143.51	266.049	1792	1470	1872	205	497	383
gene3881	BBBOND_0400450	LK391710.1	126606	127574	-	CDR97553.1	-Golgi reassembly-stacking protein 1	1.52312	7.83339	1.04532e-06	3.40989e-06	1	117.946	142.432	95.386	266.001	301.747	455.687	3008	4417	2518	406	1045	656
gene2574	BBBOND_0301500	LK391709.1	378344	379495	-	CDR96246.1	Sin3 associated polypeptide p18 (SAP18)%2C putative	1.52041	6.56628	1.05204e-07	3.81648e-07	1	47.9547	43.6294	57.8453	123.173	123.875	182.692	1223	1353	1527	188	429	263
gene1552	BBBOND_0203820	LK391708.1	877169	877933	+	CDR95224.1	hypothetical protein%2C conserved	1.51052	7.5452	8.49619e-08	3.10332e-07	1	107.712	108.477	77.3922	273.863	296.838	265.354	2747	3364	2043	418	1028	382
gene428	BBBOND_0104090	LK391707.1	927249	928765	-	CDR94100.1	lariat-debranching enzyme%2C putative	1.51036	7.53707	5.67608e-07	1.91167e-06	1	101.085	103.898	87.0899	224.069	234.756	374.414	2578	3222	2299	342	813	539
gene444	BBBOND_0104250	LK391707.1	954082	956891	-	CDR94116.1	DNA replication licensing factor MCM2%2C putative	1.50922	6.95361	2.2167e-07	7.77622e-07	1	64.58	53.3678	77.8468	146.759	183.647	227.149	1647	1655	2055	224	636	327
gene4328	BBBOND_0404850	LK391711.1	189892	191016	-	CDR98000.1	hypothetical protein%2C conserved	1.5087	5.86807	3.01851e-07	1.04803e-06	1	30.3099	23.7656	39.4727	81.8967	76.2307	109.059	773	737	1042	125	264	157
gene3845	BBBOND_0400125	LK391710.1	49035	49580	-	CDR97517.1	hypothetical protein%2C conserved	1.50291	3.24439	0.000422617	0.000986196	1	7.09714	4.45	4.92461	7.20691	20.5014	18.0608	181	138	130	11	71	26
gene2264	BBBOND_0210860	LK391708.1	2433317	2435001	-	CDR95936.1	TUBULIN protein%2Cputative	1.49993	9.55377	8.04483e-06	2.40119e-05	1	354.582	538.16	287.522	1292	1259.83	785.644	9043	16689	7590	1972	4363	1131
gene2234	BBBOND_0210590	LK391708.1	2384534	2385912	-	CDR95906.1	glycerol-3-phosphate dehydrogenase%2C putative	1.49901	9.45079	6.1235e-08	2.27009e-07	1	385.245	367.899	346.617	1096.11	1101.88	909.985	9825	11409	9150	1673	3816	1310
gene764	BBBOND_0107360	LK391707.1	1628769	1630167	-	CDR94436.1	hypothetical protein%2C conserved	1.49778	5.70062	2.11668e-06	6.68786e-06	1	29.0943	18.4449	36.48	67.4829	70.4556	100.029	742	572	963	103	244	144
gene893	BBBOND_0108630	LK391707.1	1923504	1924103	-	CDR94565.1	clathrin assembly protein small subunit%2C putative	1.49175	5.28885	2.31777e-08	8.86614e-08	1	22.0756	19.7993	21.9335	57.0001	56.3068	66.6859	563	614	579	87	195	96
gene1259	BBBOND_0200880	LK391708.1	254488	254873	+	CDR94931.1	30S ribosomal protein S6	1.4903	3.57763	0.000233458	0.000572419	1	6.27371	10.1899	4.09122	16.3793	23.389	17.3661	160	316	108	25	81	25
gene4216	BBBOND_0403760	LK391710.1	819618	820064	+	CDR97888.1	hypothetical protein%2C conserved	1.47924	4.70801	1.78884e-07	6.3592e-07	1	15.0961	14.0594	14.4329	36.0346	38.6929	47.2359	385	436	381	55	134	68
gene2548	BBBOND_0301250	LK391709.1	327729	328687	-	CDR96220.1	membrane protein%2C putative	1.47841	6.51792	5.64984e-07	1.90477e-06	1	58.0319	47.6924	41.935	105.483	124.741	181.997	1480	1479	1107	161	432	262
gene1042	BBBOND_0110120	LK391707.1	2247172	2249175	+	CDR94714.1	hypothetical protein%2C conserved	1.47804	8.59579	5.91856e-07	1.98458e-06	1	208.052	252.876	154.671	522.829	630.925	560.579	5306	7842	4083	798	2185	807
gene3183	BBBOND_0307590	LK391709.1	1848985	1851513	-	CDR96855.1	hypothetical protein%2C conserved	1.47428	6.83068	0.00548837	0.010557	1	44.1513	89.129	51.1023	193.931	36.6716	283.415	1126	2764	1349	296	127	408
gene1534	BBBOND_0203640	LK391708.1	836065	836662	+	CDR95206.1	hypothetical protein%2C conserved	1.47135	6.72449	3.28867e-07	1.13759e-06	1	58.0711	47.3055	65.2322	124.483	153.039	195.89	1481	1467	1722	190	530	282
gene301	BBBOND_0102955	LK391707.1	656003	657206	+	CDR93973.1	hypothetical protein%2C conserved	1.47068	7.84509	2.14838e-07	7.5579e-07	1	124.455	134.113	109.667	275.173	352.856	392.474	3174	4159	2895	420	1222	565
gene2291	BBBOND_0211100	LK391708.1	2489536	2491153	+	CDR95963.1	6-phosphogluconate dehydrogenase%2C putative	1.46971	6.982	2.87921e-08	1.09799e-07	1	68.3051	65.2022	70.1189	178.862	175.273	210.477	1742	2022	1851	273	607	303
gene3257	BBBOND_0308330	LK391709.1	2033033	2033498	-	CDR96929.1	hypothetical protein	1.46817	0.394949	0.0191921	0.0327825	1	1.21553	0.741667	0.719751	1.96552	2.59877	2.77858	31	23	19	3	9	4
gene2303	BBBOND_0211220	LK391708.1	2521576	2522078	+	CDR95975.1	hypothetical protein%2C conserved	1.46405	6.40658	3.14448e-06	9.79394e-06	1	40.191	55.0768	42.6547	100.897	98.4647	182.692	1025	1708	1126	154	341	263
gene2384	BBBOND_0211980	LK391708.1	2712232	2714967	-	CDR96056.1	hypothetical protein%2C conserved	1.46265	5.61164	8.42901e-06	2.50782e-05	1	30.2315	16.7036	33.4116	53.0691	86.9146	80.5788	771	518	882	81	301	116
gene1010	BBBOND_0109800	LK391707.1	2176887	2178878	+	CDR94682.1	helicase%2C putative	1.46225	5.17063	7.05857e-06	2.117e-05	1	16.6253	27.6352	15.5315	41.2759	53.708	70.1591	424	857	410	63	186	101
gene3498	BBBOND_0310730	LK391709.1	2652315	2652755	-	CDR97170.1	hypothetical protein%2C conserved	1.45494	5.99827	2.22704e-07	7.80513e-07	1	31.5646	38.8247	34.4723	77.9657	88.0696	122.258	805	1204	910	119	305	176
gene1722	BBBOND_0205520	LK391708.1	1259624	1260857	+	CDR95394.1	hypothetical protein%2C conserved	1.44423	7.65445	2.96844e-07	1.03161e-06	1	107.673	121.343	98.265	244.38	301.747	344.544	2746	3763	2594	373	1045	496
gene3378	BBBOND_0309530	LK391709.1	2385834	2387060	-	CDR97050.1	Brix domain containing protein%2C putative	1.44308	5.56234	4.04439e-07	1.38103e-06	1	27.2514	19.7993	31.5175	68.1381	66.1244	79.8842	695	614	832	104	229	115
gene1500	BBBOND_0203290	LK391708.1	762471	763372	+	CDR95172.1	hypothetical protein%2C conserved	1.44123	7.28206	7.10308e-05	0.000188975	1	65.7172	131.888	56.2163	172.966	211.944	304.949	1676	4090	1484	264	734	439
gene3628	BBBOND_0312030	LK391709.1	2937330	2938897	+	CDR97300.1	hypothetical protein%2C conserved	1.4398	6.50073	2.58587e-05	7.24746e-05	1	40.8576	73.7475	34.1314	100.242	129.361	174.356	1042	2287	901	153	448	251
gene4444	BBBOND_0406000	LK391711.1	468168	469522	+	CDR98116.1	acid phosphatase%2C putative	1.43659	10.621	3.48405e-07	1.19849e-06	1	942.547	848.499	760.587	2458.87	2279.99	2167.99	24038	26313	20078	3753	7896	3121
gene2126	BBBOND_0209510	LK391708.1	2129478	2131661	+	CDR95798.1	bromodomain protein%2C putative	1.43601	8.00138	0.0010956	0.00238748	1	92.1844	194.8	131.184	431.104	143.799	558.495	2351	6041	3463	658	498	804
gene4340	BBBOND_0404970	LK391711.1	214986	221651	-	CDR98012.1	-DmX-like protein 2	1.43382	8.13442	0.000115953	0.000297436	1	171.037	133.855	153.421	272.552	281.534	685.615	4362	4151	4050	416	975	987
gene3173	BBBOND_0307490	LK391709.1	1831359	1832099	+	CDR96845.1	EUKARYOTIC TRANSLATION INITIATION FACTOR 3 SUBUNIT 11%2C putative	1.43252	7.59381	0.000100337	0.000260077	1	82.1464	113.798	120.161	190	200.683	464.023	2095	3529	3172	290	695	668
gene1477	BBBOND_0203060	LK391708.1	710453	714702	-	CDR95149.1	RPAP1-like domain containing protein%2Cputative	1.42989	4.65883	3.28747e-05	9.09061e-05	1	15.449	8.22283	19.509	34.069	41.0029	40.9841	394	255	515	52	142	59
gene3416	BBBOND_0309910	LK391709.1	2469868	2474700	-	CDR97088.1	DNA topoisomerase II%2C putative	1.4253	4.75007	1.61404e-05	4.61756e-05	1	18.4682	9.93189	17.5771	49.138	42.7354	31.259	471	308	464	75	148	45
gene2981	BBBOND_0305560	LK391709.1	1395368	1398508	-	CDR96653.1	Nucleoporin2%2C putative	1.42229	7.82639	8.59666e-07	2.82158e-06	1	133.983	125.922	112.584	255.518	341.306	401.505	3417	3905	2972	390	1182	578
gene2705	BBBOND_0302810	LK391709.1	675828	676122	-	CDR96377.1	hypothetical protein	1.41965	5.57555	2.42959e-05	6.83517e-05	1	23.1735	26.0228	31.1008	47.8277	57.7505	110.449	591	807	821	73	200	159
gene3370	BBBOND_0309450	LK391709.1	2370852	2372076	+	CDR97042.1	hypothetical protein%2C conserved	1.41282	8.09728	1.02436e-05	3.01634e-05	1	145.785	200.669	104.553	321.035	428.798	450.825	3718	6223	2760	490	1485	649
gene343	BBBOND_0103330	LK391707.1	753972	755120	+	CDR94015.1	WD domain/ mitotic checkpoint protein%2C putative	1.41165	5.83538	1.89491e-07	6.70055e-07	1	30.7412	28.2801	36.8967	78.6208	77.9632	99.3342	784	877	974	120	270	143
gene859	BBBOND_0108290	LK391707.1	1843151	1843731	+	CDR94531.1	Trafficking protein particle complex subunit 1	1.41143	5.35858	1.57017e-05	4.49899e-05	1	21.7227	30.4083	17.4634	47.1725	52.8417	86.136	554	943	461	72	183	124
gene1870	BBBOND_0207000	LK391708.1	1546144	1546371	-	CDR95542.1	hypothetical protein	1.40728	0.29073	0.0280159	0.0462007	1	0.980268	0.999638	0.606106	3.27587	0.577505	4.16787	25	31	16	5	2	6
gene743	BBBOND_0107240	LK391707.1	1583985	1584263	-	CDR94415.1	mitochondrial import inner membrane translocase subunit%2C putative	1.40146	3.98287	4.55107e-05	0.000123463	1	9.5282	10.3188	8.2582	19	21.3677	34.7323	243	320	218	29	74	50
gene802	BBBOND_0107720	LK391707.1	1717138	1718181	+	CDR94474.1	glycerophosphoryl diester phosphodiesterase%2C putative	1.39802	9.01138	8.7469e-06	2.5941e-05	1	269.26	383.281	201.568	655.829	792.626	802.315	6867	11886	5321	1001	2745	1155
gene153	BBBOND_0101540	LK391707.1	369161	369442	+	CDR93825.1	hypothetical protein	1.39776	1.46916	0.00602533	0.0114771	1	2.11738	1.06413	2.46231	3.93104	4.33129	6.94645	54	33	65	6	15	10
gene2290	BBBOND_0211090	LK391708.1	2487606	2489369	+	CDR95962.1	hypothetical protein	1.39664	6.72434	2.51029e-06	7.87801e-06	1	53.2089	48.2728	75.5739	127.759	145.82	193.111	1357	1497	1995	195	505	278
gene425	BBBOND_0104050	LK391707.1	917982	919614	-	CDR94097.1	NPL4 family protein%2C putative	1.39502	6.88124	1.99458e-07	7.0368e-07	1	71.2067	66.2986	59.7393	156.587	164.012	198.668	1816	2056	1577	239	568	286
gene1266	BBBOND_0200950	LK391708.1	268067	270716	-	CDR94938.1	HEAT repeat containing protein%2C putative	1.3942	6.59047	0.000334683	0.000800059	1	42.8965	43.3392	76.0663	143.483	70.4556	214.645	1094	1344	2008	219	244	309
gene2528	BBBOND_0301050	LK391709.1	275315	278854	-	CDR96200.1	hypothetical protein%2C conserved	1.39386	6.2994	7.61386e-07	2.5138e-06	1	46.6607	34.7616	51.216	137.586	109.149	102.113	1190	1078	1352	210	378	147
gene1593	BBBOND_0204230	LK391708.1	959725	962202	+	CDR95265.1	hypothetical protein%2C conserved	1.39253	10.0627	1.35634e-05	3.92862e-05	1	552.048	747.858	472.573	1137.38	1530.39	1985.99	14079	23192	12475	1736	5300	2859
gene4327	BBBOND_0404840	LK391711.1	188944	189678	-	CDR97999.1	#NAME?	1.39199	6.35879	1.89567e-07	6.70055e-07	1	43.5239	45.1772	49.5113	111.38	109.149	143.097	1110	1401	1307	170	378	206
gene1153	BBBOND_0111230	LK391707.1	2479342	2481765	+	CDR94825.1	hypothetical protein%2C conserved	1.39066	6.59969	2.51279e-07	8.79005e-07	1	54.0716	51.4975	57.4664	123.828	133.404	170.883	1379	1597	1517	189	462	246
gene2245	BBBOND_0210670	LK391708.1	2402232	2402713	-	CDR95917.1	hypothetical protein	1.39044	1.84169	0.00308458	0.00621592	1	1.72527	3.45036	1.96985	8.51726	5.19755	5.55716	44	107	52	13	18	8
gene2316	BBBOND_0211350	LK391708.1	2554591	2556249	+	CDR95988.1	Nucleus export protein%2C putative	1.38857	6.36306	1.45416e-06	4.66989e-06	1	43.2102	60.591	35.0026	121.862	129.361	111.838	1102	1879	924	186	448	161
gene1356	BBBOND_0201850	LK391708.1	462962	463372	-	CDR95028.1	Histone H3%2C putative	1.38454	5.27463	1.08573e-06	3.53243e-06	1	21.6835	27.5384	17.3119	53.0691	59.483	61.1288	553	854	457	81	206	88
gene1808	BBBOND_0206380	LK391708.1	1433228	1435749	+	CDR95480.1	fumarate hydratase%2C putative	1.3825	6.97144	3.2267e-07	1.11719e-06	1	72.383	77.7783	60.9516	167.724	176.139	207.004	1846	2412	1609	256	610	298
gene170	BBBOND_0101710	LK391707.1	398960	399806	-	CDR93842.1	ribosomal protein L24%2C putative	1.3818	4.46779	3.18053e-06	9.89795e-06	1	15.1353	11.2862	12.5009	28.8276	35.5166	36.8162	386	350	330	44	123	53
gene4350	BBBOND_0405070	LK391711.1	245291	246781	-	CDR98022.1	hypothetical protein%2C conserved	1.37537	4.71789	1.08341e-05	3.18018e-05	1	15.1353	17.0583	13.9404	32.7587	32.6291	55.5716	386	529	368	50	113	80
gene3078	BBBOND_0306540	LK391709.1	1604245	1604995	-	CDR96750.1	new-TRIOSEPHOSPHATE ISOMERASE%2C putative	1.37487	3.98366	2.21275e-05	6.25349e-05	1	10.234	10.3188	7.87938	29.4828	20.7902	24.3126	261	320	208	45	72	35
gene3940	BBBOND_0401040	LK391710.1	252291	253991	+	CDR97612.1	-PHD and RING finger domain-containing protein 1	1.37363	7.10626	8.08359e-06	2.41083e-05	1	71.9517	96.6102	64.02	142.173	200.972	259.797	1835	2996	1690	217	696	374
gene1902	BBBOND_0207300	LK391708.1	1599486	1599953	-	CDR95574.1	hypothetical protein%2C conserved	1.37296	2.65151	0.00151382	0.00321233	1	3.88186	2.61196	5.68225	13.7586	7.50757	11.1143	99	81	150	21	26	16
gene4349	BBBOND_0405060	LK391711.1	243893	245266	-	CDR98021.1	translation factor Sua5%2C putative	1.37257	5.67713	4.39422e-06	1.34722e-05	1	28.2709	32.5044	27.0475	52.4139	73.3432	102.113	721	1008	714	80	254	147
gene1468	BBBOND_0202970	LK391708.1	694102	696780	+	CDR95140.1	hypothetical protein%2C conserved	1.371	1.5051	0.00478991	0.00931456	1	2.27422	2.32174	1.17433	4.58622	4.9088	5.55716	58	72	31	7	17	8
gene4204	BBBOND_0403640	LK391710.1	792552	793028	+	CDR97876.1	optic atrophy protein family%2C putative	1.36995	6.09256	1.86492e-06	5.92762e-06	1	38.9754	30.2149	47.3899	87.1381	93.8446	120.868	994	937	1251	133	325	174
gene414	BBBOND_0103960	LK391707.1	900836	905041	-	CDR94086.1	6-phosphofructokinase%2C putative	1.36956	8.98437	2.73909e-06	8.57435e-06	1	277.847	249.781	322.827	790.795	576.639	831.49	7086	7746	8522	1207	1997	1197
gene1495	BBBOND_0203240	LK391708.1	754512	755059	+	CDR95167.1	hypothetical protein	1.36564	2.68403	0.000821586	0.00182455	1	4.3916	4.77247	3.06841	11.138	12.7051	6.94645	112	148	81	17	44	10
gene553	BBBOND_0105340	LK391707.1	1172282	1173858	+	CDR94225.1	adenylosuccinate synthetase%2C putative	1.36421	7.51456	3.23248e-05	8.95184e-05	1	112.103	68.846	128.532	214.897	230.425	352.185	2859	2135	3393	328	798	507
gene3223	BBBOND_0307990	LK391709.1	1953736	1954598	+	CDR96895.1	hypothetical protein%2C conserved	1.35979	2.73068	0.00131116	0.00281763	1	4.23476	4.70797	3.90181	7.86208	8.08507	18.0608	108	146	103	12	28	26
gene1732	BBBOND_0205620	LK391708.1	1274066	1274670	+	CDR95404.1	hypothetical protein%2C conserved	1.35559	3.85456	0.000201872	0.000500577	1	10.5085	6.32029	9.35676	16.3793	29.164	20.1447	268	196	247	25	101	29
gene1680	BBBOND_0205100	LK391708.1	1155930	1157511	-	CDR95352.1	hypothetical protein%2C conserved	1.35528	6.36462	1.40442e-06	4.51792e-06	1	47.0529	35.858	58.3756	119.242	128.495	113.227	1200	1112	1541	182	445	163
gene2092	BBBOND_0209180	LK391708.1	2063772	2065748	+	CDR95764.1	hypothetical protein%2C conserved	1.35187	5.16917	1.40954e-05	4.06861e-05	1	23.4088	18.0257	21.6304	40.6208	45.0454	76.411	597	559	571	62	156	110
gene1064	BBBOND_0110340	LK391707.1	2291942	2292637	-	CDR94736.1	hypothetical protein	1.34903	7.92668	0.000395401	0.000927337	1	111.672	224.564	77.7331	283.035	338.418	433.458	2848	6964	2052	432	1172	624
gene3732	BBBOND_0313070	LK391709.1	3210686	3211780	-	CDR97404.1	50S RIBOSOMAL PROTEIN L21%2C putative	1.3449	4.23458	0.000154619	0.00039096	1	8.54793	16.6714	8.75066	26.8621	25.4102	34.7323	218	517	231	41	88	50
gene1002	BBBOND_0109720	LK391707.1	2160594	2161308	+	CDR94674.1	superoxide dismutase%2C putative	1.34466	8.37303	3.87993e-06	1.19645e-05	1	164.842	234.431	165.05	465.828	531.882	434.848	4204	7270	4357	711	1842	626
gene3966	BBBOND_0401300	LK391710.1	309679	310507	+	CDR97638.1	60S ribosomal protein L24%2C putative	1.34292	6.90539	7.432e-07	2.46322e-06	1	71.834	74.6504	59.2469	163.793	158.814	200.058	1832	2315	1564	250	550	288
gene4085	BBBOND_0402450	LK391710.1	538199	540227	+	CDR97757.1	translation initiation factor eIF epsilon subunit%2C putative	1.34282	7.7154	1.77466e-06	5.65521e-06	1	111.515	119.537	127.926	251.587	291.929	367.467	2844	3707	3377	384	1011	529
gene3769	BBBOND_0313430	LK391709.1	3288919	3290386	+	CDR97441.1	dihydroorotase%2C putative	1.34189	3.65532	0.000127705	0.000326454	1	8.0382	9.48044	5.79589	21.6207	16.1701	22.2286	205	294	153	33	56	32
gene1012	BBBOND_0109820	LK391707.1	2181104	2181700	-	CDR94684.1	hypothetical protein%2C conserved	1.34083	0.740392	0.0609318	0.0921904	0	1.13711	2.28949	0.113645	3.27587	2.02127	4.16787	29	71	3	5	7	6
gene3877	BBBOND_0400410	LK391710.1	119773	121422	+	CDR97549.1	hypothetical protein%2C conserved	1.33787	8.11166	1.43167e-06	4.60161e-06	1	178.252	150.268	144.329	365.587	399.056	430.68	4546	4660	3810	558	1382	620
gene3754	BBBOND_0313280	LK391709.1	3247859	3250880	-	CDR97426.1	hypothetical protein%2C conserved	1.33733	7.59466	9.16862e-06	2.71269e-05	1	82.3425	140.014	108.872	237.828	270.272	329.262	2100	4342	2874	363	936	474
gene2824	BBBOND_0304000	LK391709.1	1003513	1004368	+	CDR96496.1	ribose 5-phosphate isomerase A family protein%2C putative	1.33659	5.62545	3.68644e-06	1.13961e-05	1	28.3886	35.471	22.4259	71.4139	60.9268	86.8306	724	1100	592	109	211	125
gene387	BBBOND_0103730	LK391707.1	849894	850784	-	CDR94059.1	14-3-3 protein%2C putative	1.33619	10.6783	3.49329e-06	1.0817e-05	1	980.385	1037.14	774.225	2109.66	2379.32	2559.77	25003	32163	20438	3220	8240	3685
gene823	BBBOND_0107930	LK391707.1	1767494	1768888	+	CDR94495.1	bromodomain/ankyrin repeat containing protein%2C putative	1.33591	7.90597	1.33117e-05	3.86477e-05	1	147.001	139.885	123.873	245.035	331.777	460.55	3749	4338	3270	374	1149	663
gene415	BBBOND_0103970	LK391707.1	905615	906277	+	CDR94087.1	guanylate kinase%2C putative	1.3346	5.25016	1.39758e-05	4.04181e-05	1	23.4088	19.1221	24.5852	42.5863	48.5104	79.1895	597	593	649	65	168	114
gene3028	BBBOND_0306040	LK391709.1	1515110	1516447	-	CDR96700.1	Phosphatidylcholine:ceramide cholinephosphotransferase 1	1.33409	7.44182	9.36682e-05	0.000244097	1	86.8517	145.754	66.1035	207.69	227.248	318.842	2215	4520	1745	317	787	459
gene4265	BBBOND_0404250	LK391711.1	77031	77810	-	CDR97937.1	#NAME?	1.33216	3.84329	5.02173e-05	0.000135638	1	10.2732	6.70725	9.43253	20.9656	22.5227	22.9233	262	208	249	32	78	33
gene442	BBBOND_0104230	LK391707.1	951865	952967	+	CDR94114.1	ubiquitin fusion degradation protein%2C putative	1.3276	7.06132	2.60055e-05	7.27763e-05	1	75.363	104.962	50.3447	224.725	183.647	170.883	1922	3255	1329	343	636	246
gene677	BBBOND_0106580	LK391707.1	1419412	1424463	-	CDR94349.1	chromo-helicase DNA-binding protein%2C putative	1.32588	10.4198	0.00121317	0.00262525	1	742.063	1235.84	368.361	1527.87	1696.13	2658.41	18925	38325	9724	2332	5874	3827
gene2326	BBBOND_0211430	LK391708.1	2572836	2576130	-	CDR95998.1	factor associated with neutral-sphingomyelinase activation%2C putative	1.32587	5.0819	7.51755e-06	2.24922e-05	1	19.4877	15.3815	25.3049	57.6553	43.3129	50.7091	497	477	668	88	150	73
gene1748	BBBOND_0205780	LK391708.1	1303765	1304833	+	CDR95420.1	hypothetical protein%2C conserved	1.32494	8.98519	0.000113427	0.000291357	1	319.959	390.536	159.406	749.519	682.034	748.133	8160	12111	4208	1144	2362	1077
gene2459	BBBOND_0300360	LK391709.1	118771	119918	+	CDR96131.1	Plasmodium falciparum CPW-WPC domain containing protein%2C putative	1.3244	3.66352	0.00251246	0.0051466	1	9.29294	3.57935	10.8341	16.3793	17.0364	26.3965	237	111	286	25	59	38
gene622	BBBOND_0106030	LK391707.1	1310434	1311206	+	CDR94294.1	Ser/Arg-rich splicing factor%2C putative	1.32404	8.66446	6.75153e-06	2.03475e-05	1	202.484	286.638	208.122	487.449	581.837	676.584	5164	8889	5494	744	2015	974
gene2970	BBBOND_0305450	LK391709.1	1374479	1376080	-	CDR96642.1	16S rRNA processing protein RimM domain containing protein%2C putative	1.32381	4.31018	0.000977651	0.00214933	1	12.0377	6.38479	17.5392	19	33.2066	37.5108	307	198	463	29	115	54
gene2922	BBBOND_0304970	LK391709.1	1246826	1247577	+	CDR96594.1	hypothetical protein%2C conserved	1.31922	2.65637	0.00210355	0.00434968	1	4.58765	2.6442	5.11402	6.55174	10.3951	13.8929	117	82	135	10	36	20
gene1952	BBBOND_0207790	LK391708.1	1721426	1724538	-	CDR95624.1	RNB-like domain containing protein%2C putative	1.31703	6.4887	0.000379462	0.000893897	1	37.3286	51.2073	68.6036	167.069	64.6806	161.852	952	1588	1811	255	224	233
gene2952	BBBOND_0305270	LK391709.1	1321250	1323640	+	CDR96624.1	membrane protein%2C putative	1.31527	6.79517	9.26023e-06	2.73762e-05	1	49.2487	82.0671	62.0501	135.621	146.975	199.363	1256	2545	1638	207	509	287
gene2971	BBBOND_0305460	LK391709.1	1376128	1377699	-	CDR96643.1	hypothetical protein%2C conserved	1.31144	4.23434	0.00178634	0.00374367	1	12.1553	5.03044	17.3119	22.2759	28.009	35.4269	310	156	457	34	97	51
gene2251	BBBOND_0210730	LK391708.1	2410956	2411777	-	CDR95923.1	membrane protein%2C putative	1.31072	3.53708	0.000246457	0.000599943	1	8.11662	5.54638	8.10667	13.7586	21.3677	18.0608	207	172	214	21	74	26
gene3105	BBBOND_0306810	LK391709.1	1670970	1672256	+	CDR96777.1	hypothetical protein%2C conserved	1.30711	4.24637	0.000392721	0.000922212	1	12.1945	7.96486	14.5465	17.0345	33.4953	34.7323	311	247	384	26	116	50
gene1872	BBBOND_0207020	LK391708.1	1547710	1548294	+	CDR95544.1	hypothetical protein	1.30454	-0.401741	0.0887693	0.12967	0	0.54895	0.644928	0.340935	1.96552	0.866258	1.38929	14	20	9	3	3	2
gene4109	BBBOND_0402690	LK391710.1	592391	593504	+	CDR97781.1	mRNA export protein%2C putative	1.30374	6.60759	1.05286e-05	3.09538e-05	1	57.0908	70.8131	43.1093	115.966	133.115	173.661	1456	2196	1138	177	461	250
gene3612	BBBOND_0311870	LK391709.1	2901941	2902744	+	CDR97284.1	hypothetical protein%2C conserved	1.30045	7.60312	3.1503e-05	8.74378e-05	1	106.888	146.334	86.0292	218.173	267.096	350.796	2726	4538	2271	333	925	505
gene2993	BBBOND_0305690	LK391709.1	1430378	1431544	+	CDR96665.1	hypothetical protein%2C conserved	1.2983	5.66121	5.88097e-06	1.78249e-05	1	26.3496	29.7634	33.9041	56.3449	71.0332	94.4717	672	923	895	86	246	136
gene4330	BBBOND_0404870	LK391711.1	195160	196262	+	CDR98002.1	-tRNA-specific adenosine deaminase-like protein 3	1.29468	3.67646	0.000360338	0.000854799	1	7.52846	10.738	5.72013	16.3793	21.9452	20.1447	192	333	151	25	76	29
gene1485	BBBOND_0203140	LK391708.1	730097	731005	+	CDR95157.1	hypothetical protein%2C conserved	1.29417	4.94108	3.45113e-06	1.06953e-05	1	18.9388	18.8964	17.6907	38.0001	49.6655	47.9305	483	586	467	58	172	69
gene3104	BBBOND_0306800	LK391709.1	1669142	1670947	+	CDR96776.1	dnaJ domain containing protein%2C putative	1.29129	7.38884	1.12851e-06	3.6652e-06	1	99.2815	97.9	96.8633	242.414	253.814	222.981	2532	3036	2557	370	879	321
gene1035	BBBOND_0110050	LK391707.1	2231906	2237539	-	CDR94707.1	snf2-related chromatin remodeling factor SRCAP%2C putative	1.2885	7.69504	4.99158e-06	1.51786e-05	1	126.768	98.0613	138.685	260.759	317.628	309.117	3233	3041	3661	398	1100	445
gene3443	BBBOND_0310180	LK391709.1	2528279	2529430	-	CDR97115.1	hypothetical protein%2C conserved	1.28741	5.40288	0.00031959	0.000765946	1	28.6238	26.8612	20.7591	41.9311	43.6017	102.113	730	833	548	64	151	147
gene1286	BBBOND_0201150	LK391708.1	319827	321350	-	CDR94958.1	hypothetical protein	1.28518	1.11805	0.0472554	0.0736844	0	1.88211	1.90254	0.871278	0.655174	2.88753	8.33574	48	59	23	1	10	12
gene3013	BBBOND_0305890	LK391709.1	1472892	1473626	-	CDR96685.1	cytochrome c family protein%2C putative	1.28506	4.49029	9.24453e-05	0.000241461	1	13.763	9.09348	18.4862	32.7587	30.8965	37.5108	351	282	488	50	107	54
gene3289	BBBOND_0308640	LK391709.1	2130628	2131761	-	CDR96961.1	hypothetical protein%2C conserved	1.28084	7.08231	0.00594742	0.0113519	1	73.4025	142.465	23.4487	184.759	201.549	195.195	1872	4418	619	282	698	281
gene686	BBBOND_0106670	LK391707.1	1442572	1442955	-	CDR94358.1	hypothetical protein	1.27615	1.94359	0.00602113	0.011475	1	2.70554	2.16051	3.10629	3.93104	5.4863	10.4197	69	67	82	6	19	15
gene151	BBBOND_0101520	LK391707.1	364584	365853	+	CDR93823.1	hypothetical protein%2C conserved	1.27529	4.83825	0.000478168	0.00110612	1	18.3898	14.9301	19.3196	36.0346	24.544	68.7699	469	463	510	55	85	99
gene456	BBBOND_0104370	LK391707.1	979811	980545	+	CDR94128.1	u1 snRNP%2C putative	1.275	7.39074	1.50879e-05	4.3398e-05	1	87.7144	114.023	95.0071	176.242	246.017	295.919	2237	3536	2508	269	852	426
gene3119	BBBOND_0306950	LK391709.1	1700960	1701622	+	CDR96791.1	hypothetical protein	1.27188	6.68706	6.94716e-06	2.08864e-05	1	54.7774	61.8163	66.7474	176.242	156.215	109.754	1397	1917	1762	269	541	158
gene1779	BBBOND_0206090	LK391708.1	1368207	1371388	-	CDR95451.1	sortilin%2C putative	1.27072	9.13613	1.3159e-05	3.82342e-05	1	357.798	284.381	349.382	885.795	880.696	625.181	9125	8819	9223	1352	3050	900
gene4245	BBBOND_0404050	LK391711.1	21585	23203	-	CDR97917.1	hypothetical protein%2C conserved	1.26593	0.460053	0.0337502	0.0545218	0	0.980268	0.80616	1.17433	2.62069	2.02127	2.77858	25	25	31	4	7	4
gene135	BBBOND_0101360	LK391707.1	337074	337394	-	CDR93807.1	hypothetical protein	1.25953	1.64429	0.0159551	0.0277499	1	1.99975	3.25689	1.21221	5.89656	6.35256	2.77858	51	101	32	9	22	4
gene2410	BBBOND_0212240	LK391708.1	2766361	2766602	+	CDR96082.1	hypothetical protein	1.25788	3.68431	0.000109667	0.000282829	1	8.23425	7.06196	9.281	19	19.6352	20.1447	210	219	245	29	68	29
gene1647	BBBOND_0204770	LK391708.1	1080830	1085506	+	CDR95319.1	formin homology 2 domain containing protein%2C putative	1.24833	8.13403	6.54825e-06	1.97509e-05	1	156.568	190.125	154.974	386.552	367.582	438.321	3993	5896	4091	590	1273	631
gene3410	BBBOND_0309850	LK391709.1	2460744	2461031	-	CDR97082.1	hypothetical protein	1.24739	0.517701	0.10112	0.145597	0	0.509739	1.99928	0.45458	1.31035	3.75378	1.38929	13	62	12	2	13	2
gene2187	BBBOND_0210120	LK391708.1	2275847	2276569	-	CDR95859.1	hypothetical protein%2C conserved	1.2409	6.71587	1.27739e-05	3.72021e-05	1	55.8361	66.7823	67.202	119.242	137.735	192.417	1424	2071	1774	182	477	277
gene3228	BBBOND_0308040	LK391709.1	1963118	1964545	-	CDR96900.1	diphthamide biosynthesis protein 2-related domain containing protein%2C putative	1.23882	4.41588	2.51401e-05	7.06199e-05	1	14.4688	11.6409	14.0162	35.3794	32.0515	27.0912	369	361	370	54	111	39
gene3250	BBBOND_0308260	LK391709.1	2021122	2022027	-	CDR96922.1	Ser/Thr protein phosphatase family protein%2C putative	1.23596	10.5929	0.00120359	0.00260603	1	796.879	1462.95	504.432	1892.14	1904.04	2715.37	20323	45368	13316	2888	6594	3909
gene1077	BBBOND_0110470	LK391707.1	2320383	2322077	+	CDR94749.1	hypothetical protein%2C conserved	1.23551	9.33431	0.000550728	0.00125987	1	262.202	612.907	281.688	753.45	981.759	988.48	6687	19007	7436	1150	3400	1423
gene841	BBBOND_0108110	LK391707.1	1807130	1808679	-	CDR94513.1	ribosomal protein L15%2C putative	1.23289	4.93798	1.53627e-05	4.40864e-05	1	15.7627	18.7996	22.4259	40.6208	44.1792	49.3198	402	583	592	62	153	71
gene4189	BBBOND_0403490	LK391710.1	762720	765324	-	CDR97861.1	jmjC transcription factor%2C putative	1.2311	7.74066	8.1161e-05	0.000213787	1	105.398	113.572	166.793	239.138	272.583	394.558	2688	3522	4403	365	944	568
gene3712	BBBOND_0312870	LK391709.1	3178080	3178814	+	CDR97384.1	hypothetical protein%2C conserved	1.22973	8.27943	0.000373378	0.000881798	1	155.98	276.094	127.661	376.725	379.71	557.105	3978	8562	3370	575	1315	802
gene3989	BBBOND_0401530	LK391710.1	352754	353663	-	CDR97661.1	hypothetical protein%2C conserved	1.225	5.85158	5.94275e-06	1.79975e-05	1	33.1723	37.3413	35.4951	99.5864	80.2732	68.0752	846	1158	937	152	278	98
gene2444	BBBOND_0300210	LK391709.1	80213	81365	-	CDR96116.1	DnaJ domain containing protein%2C putative	1.22337	7.48788	7.69348e-06	2.30001e-05	1	98.6541	120.795	105.803	273.207	263.631	222.286	2516	3746	2793	417	913	320
gene759	BBBOND_0107355	LK391707.1	1617650	1618783	-	CDR94431.1	hypothetical protein%2C conserved	1.22327	5.58817	1.27613e-05	3.71946e-05	1	25.6046	36.6641	26.4414	58.9656	71.0332	77.1056	653	1137	698	90	246	111
gene2292	BBBOND_0211110	LK391708.1	2491193	2491672	+	CDR95964.1	Ribonuclease P/MRP protein subunit	1.22121	5.60453	0.000109727	0.000282829	1	25.2517	43.5326	21.0243	66.1725	65.2581	78.4949	644	1350	555	101	226	113
gene1859	BBBOND_0206890	LK391708.1	1526892	1529042	-	CDR95531.1	hypothetical protein%2C conserved	1.22017	5.34793	2.5164e-05	7.06339e-05	1	25.7614	25.4746	24.32	46.5173	51.9755	78.4949	657	790	642	71	180	113
gene4018	BBBOND_0401810	LK391710.1	407400	408593	+	CDR97690.1	hypothetical protein%2C conserved	1.22001	3.28058	0.0095305	0.0173715	1	3.84265	11.254	3.90181	13.7586	17.6139	12.5036	98	349	103	21	61	18
gene2037	BBBOND_0208630	LK391708.1	1945101	1946826	+	CDR95709.1	hypothetical protein	1.21625	3.14753	0.00386527	0.00763212	1	5.72476	4.41776	7.68997	11.138	9.24009	22.2286	146	137	203	17	32	32
gene1772	BBBOND_0206020	LK391708.1	1352781	1353816	+	CDR95444.1	hypothetical protein%2C conserved	1.21297	5.27296	0.000110384	0.000284326	1	21.8404	16.3489	33.8662	59.6208	57.173	50.0144	557	507	894	91	198	72
gene1699	BBBOND_0205290	LK391708.1	1210890	1211969	-	CDR95371.1	hypothetical protein	1.21295	4.83219	6.91527e-05	0.000184242	1	15.0961	22.8949	15.6072	47.1725	33.2066	45.1519	385	710	412	72	115	65
gene1299	BBBOND_0201280	LK391708.1	347131	347893	-	CDR94971.1	vesicle-associated membrane protein%2C putative	1.20956	9.09411	3.60982e-05	9.90838e-05	1	307.098	379.476	305.629	625.691	733.721	935.687	7832	11768	8068	955	2541	1347
gene1997	BBBOND_0208230	LK391708.1	1840273	1841715	-	CDR95669.1	tRNA dimethylallyltransferase%2C mitochondrial	1.20554	5.13433	0.000203486	0.000504243	1	25.9575	14.8978	25.0776	39.3104	45.3342	68.0752	662	462	662	60	157	98
gene540	BBBOND_0105210	LK391707.1	1152552	1153169	-	CDR94212.1	chain A of Ferredoxin%2C putative	1.2051	5.54724	2.81671e-05	7.85302e-05	1	28.6238	22.0888	36.3285	60.276	76.2307	63.2127	730	685	959	92	264	91
gene2196	BBBOND_0210210	LK391708.1	2296970	2299018	-	CDR95868.1	hypothetical protein%2C conserved	1.20277	5.00037	0.000175617	0.000439575	1	19.5661	14.1239	26.6687	55.0346	36.3828	48.6252	499	438	704	84	126	70
gene1655	BBBOND_0204850	LK391708.1	1097889	1098960	-	CDR95327.1	hypothetical protein%2C conserved	1.19803	2.66153	0.00237361	0.00487021	1	3.96028	4.22428	4.7352	6.55174	10.9726	11.809	101	131	125	10	38	17
gene4114	BBBOND_0402740	LK391710.1	604630	606830	+	CDR97786.1	DEAD/DEAH box helicase%2C putative	1.19372	6.44917	4.5247e-06	1.38381e-05	1	57.2476	46.854	57.618	121.207	120.41	128.509	1460	1453	1521	185	417	185
gene412	BBBOND_0103940	LK391707.1	896139	897723	+	CDR94084.1	Peptidyl-prolyl cis-trans isomerase 4%2C putative	1.19154	5.24911	6.57476e-05	0.00017552	1	24.5067	23.8301	23.2593	36.6897	56.018	70.8538	625	739	614	56	194	102
gene1133	BBBOND_0111030	LK391707.1	2435979	2436569	-	CDR94805.1	nucleoredoxin%2C putative	1.19002	6.82813	1.86786e-05	5.307e-05	1	72.6574	74.6826	62.6562	188.035	168.343	122.258	1853	2316	1654	287	583	176
gene2197	BBBOND_0210220	LK391708.1	2299240	2300075	+	CDR95869.1	hypothetical protein%2C conserved	1.18913	3.95369	0.000670294	0.00151754	1	11.4495	6.44928	12.3494	23.5863	21.3677	24.3126	292	200	326	36	74	35
gene2750	BBBOND_0303260	LK391709.1	799365	800141	+	CDR96422.1	Alba-like protein C9orf23 homolog	1.17791	9.03927	2.81103e-05	7.84308e-05	1	333.291	317.853	318.774	627.001	703.69	864.138	8500	9857	8415	957	2437	1244
gene1671	BBBOND_0205010	LK391708.1	1133077	1133999	+	CDR95343.1	vesicle transport protein%2C putative	1.1743	5.2855	0.000151391	0.000383319	1	29.9962	15.3815	28.6385	57.0001	51.398	59.0448	765	477	756	87	178	85
gene2236	BBBOND_0210610	LK391708.1	2390493	2390996	-	CDR95908.1	hypothetical protein	1.17372	2.47716	0.0030238	0.00610666	1	3.17607	4.45	3.97757	10.4828	7.79632	8.33574	81	138	105	16	27	12
gene4129	BBBOND_0402890	LK391710.1	634493	635200	-	CDR97801.1	hypothetical protein	1.16825	3.55394	0.0050225	0.00972627	1	5.80319	5.86884	11.857	13.1035	15.3039	25.0072	148	182	313	20	53	36
gene3609	BBBOND_0311840	LK391709.1	2896557	2898428	-	CDR97281.1	hypothetical protein%2C conserved	1.16692	6.06126	1.02215e-05	3.01224e-05	1	44.1513	45.4352	36.0633	90.414	102.796	88.2199	1126	1409	952	138	356	127
gene2859	BBBOND_0304350	LK391709.1	1088518	1089606	+	CDR96531.1	Zinc finger A20 and AN1 domain-containing stress-associated protein 9	1.16366	8.88782	0.000215331	0.000531474	1	272.044	386.376	221.039	536.587	630.347	803.704	6938	11982	5835	819	2183	1157
gene3582	BBBOND_0311570	LK391709.1	2847865	2849331	+	CDR97254.1	hydrolase%2C NUDIX family protein%2C putative	1.16204	6.14319	8.06572e-05	0.00021273	1	37.4462	58.8819	36.8588	110.724	80.2732	108.365	955	1826	973	169	278	156
gene3093	BBBOND_0306690	LK391709.1	1644275	1647166	-	CDR96765.1	hypothetical protein	1.16037	0.929443	0.0572574	0.0873052	0	0.745004	1.09638	2.31078	1.96552	4.04254	2.77858	19	34	61	3	14	4
gene3735	BBBOND_0313100	LK391709.1	3214425	3215228	-	CDR97407.1	hypothetical protein%2C conserved	1.15907	8.51251	0.00051063	0.00117609	1	193.701	324.173	162.133	399.001	496.077	623.791	4940	10053	4280	609	1718	898
gene2165	BBBOND_0209900	LK391708.1	2225453	2226700	+	CDR95837.1	hypothetical protein%2C conserved	1.15762	5.75668	1.5901e-05	4.55258e-05	1	35.5249	33.6652	33.3358	81.2415	61.5043	87.5253	906	1044	880	124	213	126
gene3894	BBBOND_0400580	LK391710.1	150222	151682	+	CDR97566.1	hypothetical protein%2C conserved	1.15747	6.9911	0.00306338	0.00618057	1	69.9127	132.017	36.48	194.587	183.647	153.517	1783	4094	963	297	636	221
gene2823	BBBOND_0303990	LK391709.1	1001936	1003301	-	CDR96495.1	hypothetical protein%2C conserved	1.15598	7.53815	4.7156e-05	0.000127833	1	113.554	107.832	126.335	321.69	236.2	217.424	2896	3344	3335	491	818	313
gene4192	BBBOND_0403520	LK391710.1	771425	771848	-	CDR97864.1	50S ribosomal protein L33%2C putative	1.15482	2.90607	0.00882312	0.0161851	1	4.11712	5.22392	6.17471	5.89656	9.81759	19.4501	105	162	163	9	34	28
gene2294	BBBOND_0211130	LK391708.1	2492732	2493412	-	CDR95966.1	ribosomal protein S11%2C putative	1.15382	4.87123	0.000166055	0.000417041	1	21.8796	18.7352	15.9103	36.0346	34.6503	56.2662	558	581	420	55	120	81
gene972	BBBOND_0109420	LK391707.1	2091692	2094811	-	CDR94644.1	hypothetical protein%2C conserved	1.15245	7.06737	3.85368e-05	0.000105544	1	100.575	65.5569	85.8019	172.311	205.014	181.997	2565	2033	2265	263	710	262
gene3021	BBBOND_0305970	LK391709.1	1496470	1501855	-	CDR96693.1	hypothetical protein%2C conserved	1.14999	6.5025	7.30614e-05	0.0001941	1	57.4437	56.7214	57.0497	91.7243	118.677	170.188	1465	1759	1506	140	411	245
gene921	BBBOND_0108910	LK391707.1	1981954	1984305	+	CDR94593.1	U3 SMALL NUCLEOLAR RNA-ASSOCIATED PROTEIN%2C putative	1.14819	6.4252	4.87539e-05	0.000131973	1	51.2484	56.4312	54.8147	85.8278	130.805	143.097	1307	1750	1447	131	453	206
gene616	BBBOND_0105970	LK391707.1	1297488	1299088	+	CDR94288.1	hypothetical protein%2C conserved	1.14582	3.52691	0.000805878	0.00179502	1	8.19504	6.48152	8.59913	17.0345	14.4376	20.8394	209	201	227	26	50	30
gene90	BBBOND_0100910	LK391707.1	239082	239964	+	CDR93762.1	hypothetical protein%2C conserved	1.14204	3.88068	0.000729573	0.00163978	1	10.6653	7.5779	11.0993	24.8966	22.8115	16.6715	272	235	293	38	79	24
gene2619	BBBOND_0301950	LK391709.1	472253	474505	-	CDR96291.1	hypothetical protein%2C conserved	1.14081	6.29842	1.28299e-05	3.73069e-05	1	50.6994	49.1113	49.7386	111.38	120.987	96.5557	1293	1523	1313	170	419	139
gene4364	BBBOND_0405200	LK391711.1	277959	278609	-	CDR98036.1	putative zinc binding domain (DUF701)	1.14038	6.14265	7.34079e-05	0.000194882	1	45.3276	36.3094	52.8449	77.9657	95.8659	122.952	1156	1126	1395	119	332	177
gene212	BBBOND_0102130	LK391707.1	478304	480289	-	CDR93884.1	hypothetical protein%2C conserved	1.13674	5.28587	2.69967e-05	7.54368e-05	1	22.5069	27.0225	25.6837	56.3449	47.6442	62.5181	574	838	678	86	165	90
gene3075	BBBOND_0306510	LK391709.1	1599725	1600392	+	CDR96747.1	hypothetical protein%2C conserved	1.12236	3.8198	0.0132818	0.0234733	1	11.6456	3.70834	13.2586	18.3449	17.3252	27.0912	297	115	350	28	60	39
gene2241	BBBOND_0210645	LK391708.1	2398211	2399132	+	CDR95913.1	hypothetical protein%2C conserved	1.1221	4.06244	0.00133824	0.00287085	1	11.4103	8.19058	13.9026	22.2759	19.0577	32.6483	291	254	367	34	66	47
gene4035	BBBOND_0401990	LK391710.1	434125	436222	+	CDR97707.1	membrane skeletal protein%2C putative	1.12195	9.50876	0.00179823	0.00376647	1	537.304	614.487	226.532	927.726	989.267	1082.95	13703	19056	5980	1416	3426	1559
gene2160	BBBOND_0209850	LK391708.1	2211495	2212878	+	CDR95832.1	hypothetical protein%2C conserved	1.12094	8.19074	8.36408e-05	0.000220008	1	161.705	204.539	188.196	362.311	362.962	481.389	4124	6343	4968	553	1257	693
gene1337	BBBOND_0201660	LK391708.1	420749	424390	+	CDR95009.1	smc family/structural maintenance of chromosome%2C putative	1.12031	5.82583	6.06139e-05	0.000162539	1	39.642	36.8254	32.8813	64.8622	71.6107	102.113	1011	1142	868	99	248	147
gene3493	BBBOND_0310680	LK391709.1	2636719	2639490	+	CDR97165.1	ATPase domain containing protein%2C putative	1.11983	6.47076	0.000465931	0.00108019	1	59.0513	41.1464	69.8159	95.6554	101.93	172.967	1506	1276	1843	146	353	249
gene2710	BBBOND_0302860	LK391709.1	684526	685576	+	CDR96382.1	hypothetical protein%2C conserved	1.11757	9.23274	7.96843e-05	0.000210493	1	371.012	445.419	324.608	881.864	871.167	722.431	9462	13813	8569	1346	3017	1040
gene386	BBBOND_0103720	LK391707.1	848689	849440	+	CDR94058.1	hypothetical protein%2C conserved	1.11648	7.85304	0.000105223	0.000272161	1	125.121	179.354	135.616	275.828	305.789	373.024	3191	5562	3580	421	1059	537
gene653	BBBOND_0106340	LK391707.1	1371161	1371811	-	CDR94325.1	hypothetical protein%2C conserved	1.11407	6.15373	7.58315e-05	0.000201029	1	52.66	35.6	48.9052	93.0347	86.0483	118.784	1343	1104	1291	142	298	171
gene873	BBBOND_0108430	LK391707.1	1876671	1877917	-	CDR94545.1	hypothetical protein%2C conserved	1.11268	7.53089	0.00867124	0.0159301	1	86.8125	212.471	53.8298	209.656	247.172	307.033	2214	6589	1421	320	856	442
gene2293	BBBOND_0211120	LK391708.1	2491929	2492421	+	CDR95965.1	iron sulfur cluster assembly protein nifU-like%2C putative	1.10819	5.73255	0.000387809	0.000912982	1	31.1333	48.2406	23.7897	62.2415	74.2094	86.136	794	1496	628	95	257	124
gene4199	BBBOND_0403590	LK391710.1	784746	785423	-	CDR97871.1	hypothetical protein%2C conserved	1.10736	3.4954	0.00189389	0.00395349	1	9.01846	5.90109	8.22031	13.7586	15.5926	20.8394	230	183	217	21	54	30
gene281	BBBOND_0102780	LK391707.1	613232	613603	-	CDR93953.1	hypothetical protein%2C conserved	1.10488	4.22992	0.00052463	0.00120313	1	10.979	15.1558	11.4781	28.8276	21.3677	31.9537	280	470	303	44	74	46
gene3680	BBBOND_0312550	LK391709.1	3087516	3090651	+	CDR97352.1	Clp amino terminal domain containing protein%2C putative	1.1036	4.72615	0.000980613	0.0021533	1	20.0367	10.2544	22.1608	35.3794	34.6503	43.068	511	318	585	54	120	62
gene405	BBBOND_0103895	LK391707.1	883239	883927	-	CDR94077.1	hypothetical protein%2C conserved	1.10077	4.2935	0.000708737	0.0015968	1	11.3711	15.0268	12.8798	20.3104	26.854	37.5108	290	466	340	31	93	54
gene2662	BBBOND_0302380	LK391709.1	573988	575169	+	CDR96334.1	microtubule-associated protein RP/EB family member protein%2C putative	1.10069	6.47147	0.000681323	0.0015405	1	55.9145	80.7772	34.6617	116.621	139.756	110.449	1426	2505	915	178	484	159
gene1701	BBBOND_0205310	LK391708.1	1213754	1215317	+	CDR95373.1	pentatricopeptide repeat domain containing protein%2C putative	1.09158	6.45326	0.000200992	0.000499061	1	59.2082	44.5968	66.3307	113.345	94.4221	156.295	1510	1383	1751	173	327	225
gene3951	BBBOND_0401150	LK391710.1	276610	278260	-	CDR97623.1	hypothetical protein%2C conserved	1.08966	3.95991	0.00182056	0.00380896	1	9.95952	9.06124	12.6903	18.3449	18.1914	31.9537	254	281	335	28	63	46
gene2007	BBBOND_0208330	LK391708.1	1876788	1877653	+	CDR95679.1	U2 small nuclear ribonucleoprotein A'%2C putative	1.08924	6.02928	7.88092e-05	0.00020833	1	46.7	38.0185	42.6926	75.345	82.5833	113.922	1191	1179	1127	115	286	164
gene599	BBBOND_0105800	LK391707.1	1259912	1261805	-	CDR94271.1	hypothetical protein	1.08863	4.59343	0.000306709	0.000736972	1	16.0372	12.4149	19.8121	32.1035	31.474	39.5948	409	385	523	49	109	57
gene760	BBBOND_0107356	LK391707.1	1619028	1620578	+	CDR94432.1	hypothetical protein%2C conserved	1.08826	5.59099	4.11775e-05	0.000112116	1	28.2709	34.2457	32.0479	58.9656	68.4344	73.6324	721	1062	846	90	237	106
gene486	BBBOND_0104670	LK391707.1	1038203	1041607	+	CDR94158.1	hypothetical protein%2C conserved	1.08728	5.83576	0.000207836	0.000514338	1	37.6815	27.6352	46.4429	89.7588	84.6045	62.5181	961	857	1226	137	293	90
gene2256	BBBOND_0210780	LK391708.1	2419375	2420070	+	CDR95928.1	hypothetical protein%2C conserved	1.08008	5.24593	6.35709e-05	0.000170101	1	25.9967	24.0236	25.0776	51.7587	45.6229	62.5181	663	745	662	79	158	90
gene3263	BBBOND_0308390	LK391709.1	2042693	2043601	+	CDR96935.1	RNA recognition motif domaining containing protein%2C putative	1.07869	6.05091	8.49653e-05	0.000223176	1	41.1712	42.3395	46.405	74.0346	86.337	114.616	1050	1313	1225	113	299	165
gene680	BBBOND_0106610	LK391707.1	1434263	1435162	-	CDR94352.1	hypothetical protein%2C conserved	1.07509	4.32323	0.00510629	0.00986792	1	10.8614	21.8308	7.76574	26.2069	28.5865	30.5644	277	677	205	40	99	44
gene1570	BBBOND_0204000	LK391708.1	920507	921469	+	CDR95242.1	hypothetical protein%2C conserved	1.07251	7.03852	0.00784263	0.0145587	1	76.4609	133.113	47.1248	130.38	131.382	279.247	1950	4128	1244	199	455	402
gene3580	BBBOND_0311550	LK391709.1	2838994	2840279	-	CDR97252.1	protein kinase domain containing protein%2C putative	1.07226	9.33104	0.00429375	0.00842009	1	396.42	645.508	205.735	769.174	867.413	987.091	10110	20018	5431	1174	3004	1421
gene782	BBBOND_0107520	LK391707.1	1671401	1672095	-	CDR94454.1	ribosomal protein S16%2C putative	1.06839	3.51811	0.00150111	0.00319265	1	7.99899	6.61051	9.20524	15.069	17.3252	17.3661	204	205	243	23	60	25
gene687	BBBOND_0106680	LK391707.1	1443173	1444464	+	CDR94359.1	hypothetical protein%2C conserved	1.06745	4.05627	0.00803192	0.0148509	1	10.2732	7.86812	15.9103	13.1035	23.6777	34.7323	262	244	420	20	82	50
gene3936	BBBOND_0401000	LK391710.1	241317	243068	+	CDR97608.1	dihydrolipoamide dehydrogenase%2C putative	1.06567	8.84698	0.000467354	0.00108245	1	344.466	342.36	208.538	658.45	682.323	532.793	8785	10617	5505	1005	2363	767
gene3649	BBBOND_0312240	LK391709.1	2998560	3001475	+	CDR97321.1	membrane protein%2C putative	1.06161	7.42552	0.0001569	0.000396456	1	114.182	89.774	132.321	225.38	254.969	220.897	2912	2784	3493	344	883	318
gene627	BBBOND_0106080	LK391707.1	1318191	1320893	+	CDR94299.1	hypothetical protein%2C conserved	1.06131	7.07344	0.000158383	0.000399934	1	109.163	75.1341	79.6651	162.483	178.16	210.477	2784	2330	2103	248	617	303
gene2184	BBBOND_0210090	LK391708.1	2264180	2265177	-	CDR95856.1	hypothetical protein%2C conserved	1.05667	5.82925	0.00135303	0.0028959	1	30.2707	57.4953	24.964	81.2415	82.872	70.1591	772	1783	659	124	287	101
gene4388	BBBOND_0405440	LK391711.1	335091	336636	+	CDR98060.1	-Solute carrier family 22 member 2	1.05522	9.74209	0.000407938	0.000954335	1	684.737	593.495	393.287	1105.93	1168.58	1198.96	17463	18405	10382	1688	4047	1726
gene280	BBBOND_0102770	LK391707.1	611872	612846	-	CDR93952.1	transcription initiation factor TFIIB%2C putative	1.0519	6.06076	0.000182872	0.000456813	1	42.2299	52.9163	37.2376	85.1726	77.9632	112.532	1077	1641	983	130	270	162
gene471	BBBOND_0104520	LK391707.1	1005152	1005838	+	CDR94143.1	hypothetical protein%2C conserved	1.04159	2.49897	0.0300945	0.049123	1	3.41133	2.38623	6.55352	11.138	8.08507	6.25181	87	74	173	17	28	9
gene3122	BBBOND_0306980	LK391709.1	1704223	1706013	-	CDR96794.1	hypothetical protein	1.04038	4.91853	0.000853436	0.00188852	1	20.1935	16.2522	24.8882	33.4139	37.2491	56.2662	515	504	657	51	129	81
gene507	BBBOND_0104880	LK391707.1	1098813	1100087	-	CDR94179.1	hypothetical protein%2C conserved	1.03724	8.02946	0.000825054	0.00183116	1	163.234	222.145	130.389	284.345	342.461	432.069	4163	6889	3442	434	1186	622
gene3975	BBBOND_0401390	LK391710.1	329664	331193	+	CDR97647.1	#NAME?	1.03681	3.40163	0.00612122	0.0116419	1	8.46951	9.19022	4.69732	14.4138	13.8601	18.0608	216	285	124	22	48	26
gene4383	BBBOND_0405390	LK391711.1	318402	323294	+	CDR98055.1	hypothetical protein%2C conserved	1.03659	7.43454	0.000660874	0.00149895	1	140.963	92.9986	108.379	180.173	221.762	300.781	3595	2884	2861	275	768	433
gene1864	BBBOND_0206940	LK391708.1	1537471	1538472	+	CDR95536.1	hypothetical protein%2C conserved	1.03392	5.42682	0.000356496	0.000847305	1	28.8199	21.5406	36.3285	61.5863	62.6593	52.793	735	668	959	94	217	76
gene3082	BBBOND_0306580	LK391709.1	1611104	1611472	+	CDR96754.1	RING FINGER%2C putative	1.02894	3.89658	0.00255878	0.0052277	1	10.6653	8.54529	11.9706	22.9311	15.5926	26.3965	272	265	316	35	54	38
gene1194	BBBOND_0200230	LK391708.1	88099	88676	-	CDR94866.1	hypothetical protein%2C conserved	1.02714	3.1079	0.0189953	0.0325358	1	5.68555	3.74058	9.01583	16.3793	13.2826	7.6411	145	116	238	25	46	11
gene3723	BBBOND_0312980	LK391709.1	3197985	3199200	+	CDR97395.1	RNA recognition motif domain containing protein%2C putative	1.02572	5.74829	0.000240218	0.00058706	1	36.3091	32.9236	39.0181	57.0001	70.7444	93.0824	926	1021	1030	87	245	134
gene469	BBBOND_0104500	LK391707.1	999044	1002912	-	CDR94141.1	tRNA synthetases class I protein superfamily%2C putative	1.02336	6.21171	0.000813741	0.00180821	1	48.1508	34.4391	66.1792	95.0002	86.0483	122.258	1228	1068	1747	145	298	176
gene1835	BBBOND_0206650	LK391708.1	1477649	1478260	+	CDR95507.1	hypothetical protein	1.0232	5.16307	0.000221095	0.000544208	1	24.2322	23.0884	25.4943	45.207	42.7354	61.1288	618	716	673	69	148	88
gene2338	BBBOND_0211540	LK391708.1	2597385	2601242	-	CDR96010.1	membrane protein%2C putative	1.02243	9.17538	0.00097552	0.00214591	1	352.818	442.743	351.087	611.277	663.842	1055.17	8998	13730	9268	933	2299	1519
gene1805	BBBOND_0206350	LK391708.1	1425372	1426739	+	CDR95477.1	hypothetical protein%2C conserved	1.02159	3.23328	0.00629316	0.0119445	1	7.17556	5.06268	7.80362	11.138	16.7477	11.809	183	157	206	17	58	17
gene2848	BBBOND_0304240	LK391709.1	1073083	1073694	-	CDR96520.1	tRNA (guanine-N1)-methyltransferase family protein%2C putative	1.02152	1.93882	0.0422206	0.0666434	0	2.9408	1.3221	4.35639	6.55174	5.4863	5.55716	75	41	115	10	19	8
gene4162	BBBOND_0403220	LK391710.1	697223	697981	+	CDR97834.1	hypothetical protein	1.01989	5.47724	0.00473808	0.0092234	1	21.6835	25.7971	42.9578	41.9311	49.3767	93.0824	553	800	1134	64	171	134
gene3457	BBBOND_0310320	LK391709.1	2566282	2566892	+	CDR97129.1	ATP synthase subunit C family protein%2C putative	1.01778	8.13154	0.00035995	0.000854422	1	188.956	181.805	187.666	306.621	355.743	468.885	4819	5638	4954	468	1232	675
gene3375	BBBOND_0309500	LK391709.1	2381729	2382643	+	CDR97047.1	mitochondrial carrier protein family protein%2C putative	1.01603	7.97263	0.00216314	0.00446297	1	129.474	250.619	120.691	311.207	327.446	374.414	3302	7772	3186	475	1134	539
gene2767	BBBOND_0303430	LK391709.1	836465	836923	+	CDR96439.1	hypothetical protein%2C conserved	1.01531	6.42816	0.00134455	0.00288272	1	54.1892	50.6268	68.3385	79.276	102.796	168.799	1382	1570	1804	121	356	243
gene2368	BBBOND_0211820	LK391708.1	2671013	2671261	-	CDR96040.1	protein transport protein SEC61 gamma subunit%2C putative	1.0094	4.08983	0.00166513	0.00350941	1	12.1553	14.5109	8.94007	26.2069	23.389	22.2286	310	450	236	40	81	32
gene732	BBBOND_0107130	LK391707.1	1550628	1551603	+	CDR94404.1	dephospho-CoA kinase%2C putative	1.00921	6.61418	0.00366871	0.00731776	1	58.9729	67.3305	71.2554	126.449	71.3219	202.142	1504	2088	1881	193	247	291
gene3958	BBBOND_0401220	LK391710.1	289160	292639	+	CDR97630.1	splicing factor%2C putative	1.00657	8.15929	0.00150641	0.00320026	1	160.685	270.45	140.995	341.345	383.175	425.123	4098	8387	3722	521	1327	612
gene533	BBBOND_0105140	LK391707.1	1141275	1143842	-	CDR94205.1	DNA replication licensing factor MCM4%2C putative	1.00539	7.19288	0.0013142	0.00282253	1	106.614	74.4892	113.001	155.276	162.568	273.69	2719	2310	2983	237	563	394
gene3218	BBBOND_0307940	LK391709.1	1946842	1948281	-	CDR96890.1	DEAD/DEAH box helicase family protein%2C putative	1.00509	5.79427	0.000184922	0.000461303	1	40.936	29.7634	42.0486	74.0346	77.6745	74.327	1044	923	1110	113	269	107
gene2864	BBBOND_0304390	LK391709.1	1097964	1098368	+	CDR96536.1	membrane protein%2C putative	1.00455	6.76637	0.000312934	0.000750961	1	70.8145	85.1305	63.376	120.552	142.066	177.829	1806	2640	1673	184	492	256
gene1001	BBBOND_0109710	LK391707.1	2158315	2160260	-	CDR94673.1	Phospholipase DDHD1	1.00068	6.58589	0.000519026	0.00119368	1	62.7371	53.2065	78.1877	100.242	129.939	158.379	1600	1650	2064	153	450	228
gene700	BBBOND_0106810	LK391707.1	1470822	1471664	-	CDR94372.1	hypothetical protein%2C conserved	0.998591	7.55676	0.000428656	0.00099966	1	128.572	142.787	107.546	217.518	235.911	304.255	3279	4428	2839	332	817	438
gene3222	BBBOND_0307980	LK391709.1	1952865	1953467	-	CDR96894.1	Methylosome subunit pICln	0.99803	6.23627	0.000990823	0.00217316	1	53.4834	47.5957	51.8978	69.4484	94.9996	141.708	1364	1476	1370	106	329	204
gene4013	BBBOND_0401760	LK391710.1	395033	396612	-	CDR97685.1	lipoate-protein ligase A%2C putative	0.99747	7.56894	0.000497258	0.00114742	1	119.671	161.038	101.561	268.621	259.011	235.485	3052	4994	2681	410	897	339
gene3084	BBBOND_0306600	LK391709.1	1616204	1617509	+	CDR96756.1	membrane protein%2C putative	0.99617	7.74356	0.000350963	0.000836825	1	139.747	157.169	134.556	237.173	282.689	341.071	3564	4874	3552	362	979	491
gene3783	BBBOND_0313570	LK391709.1	3319837	3322503	-	CDR97455.1	hypothetical protein%2C conserved	0.992408	1.61282	0.0347881	0.0559556	0	2.50949	2.03152	2.42442	3.93104	4.9088	4.86252	64	63	64	6	17	7
gene1190	BBBOND_0200190	LK391708.1	79044	80012	-	CDR94862.1	hypothetical protein%2C conserved	0.989991	5.333	0.00368066	0.00733374	1	25.9575	39.2116	17.5771	57.6553	66.1244	39.5948	662	1216	464	88	229	57
gene2817	BBBOND_0303930	LK391709.1	992305	994862	-	CDR96489.1	hypothetical protein%2C conserved	0.98862	4.74737	0.00121458	0.00262676	1	21.7227	14.6399	19.509	31.4483	32.9178	47.2359	554	454	515	48	114	68
gene585	BBBOND_0105660	LK391707.1	1236385	1237251	-	CDR94257.1	regulator of ribosome biosynthesis%2C putative	0.987559	8.429	0.000327872	0.000784281	1	225.618	265.259	204.485	433.725	473.266	471.664	5754	8226	5398	662	1639	679
gene2076	BBBOND_0209020	LK391708.1	2035023	2036688	+	CDR95748.1	rhomboid-like peptidase%2C putative	0.987463	6.93828	0.000275182	0.000664652	1	73.5593	79.8098	95.386	144.793	161.124	187.554	1876	2475	2518	221	558	270
gene1462	BBBOND_0202910	LK391708.1	682113	683111	+	CDR95134.1	hypothetical protein%2C conserved	0.987202	3.32594	0.00787921	0.0146121	1	6.97951	9.64167	5.03826	13.7586	12.9939	16.6715	178	299	133	21	45	24
gene2742	BBBOND_0303180	LK391709.1	785809	788826	+	CDR96414.1	hypothetical protein	0.983283	6.06758	0.00040568	0.000950211	1	49.8368	43.2424	44.0942	69.4484	90.0908	111.838	1271	1341	1164	106	312	161
gene2860	BBBOND_0304360	LK391709.1	1091045	1091968	+	CDR96532.1	hypothetical protein%2C conserved	0.983171	6.23186	0.00123765	0.00267356	1	39.7205	41.9526	71.7857	100.897	113.48	88.2199	1013	1301	1895	154	393	127
gene889	BBBOND_0108590	LK391707.1	1913838	1914400	+	CDR94561.1	hypothetical protein%2C conserved	0.98307	4.43705	0.000832625	0.00184576	1	14.1943	13.7692	17.4634	34.7242	27.1428	28.4804	362	427	461	53	94	41
gene271	BBBOND_0102700	LK391707.1	598763	599859	-	CDR93943.1	hypothetical protein%2C conserved	0.981612	5.57944	0.0114447	0.0205387	1	25.8399	54.045	18.5241	45.8622	62.6593	86.136	659	1676	489	70	217	124
gene2545	BBBOND_0301220	LK391709.1	321860	322698	-	CDR96217.1	hypothetical protein%2C conserved	0.980924	5.03588	0.000352483	0.000839375	1	23.0951	20.8312	24.1306	40.6208	43.3129	50.7091	589	646	637	62	150	73
gene2238	BBBOND_0210620	LK391708.1	2391088	2391741	-	CDR95910.1	hypothetical protein%2C conserved	0.975092	4.70063	0.00046609	0.00108019	1	16.2332	20.0895	18.0695	35.3794	34.9391	36.8162	414	623	477	54	121	53
gene719	BBBOND_0107000	LK391707.1	1517416	1517937	+	CDR94391.1	hypothetical protein	0.975063	-0.401539	0.316423	0.390623	0	0.509739	0.483696	0.643988	1.96552	1.15501	0	13	15	17	3	4	0
gene4291	BBBOND_0404505	LK391711.1	128999	130251	+	CDR97963.1	hypothetical protein%2C conserved	0.974587	3.61891	0.0306715	0.0499385	1	7.84214	4.61123	14.092	24.8966	14.4376	13.1983	200	143	372	38	50	19
gene626	BBBOND_0106070	LK391707.1	1315883	1317934	+	CDR94298.1	hypothetical protein%2C conserved	0.974189	7.13269	0.00114952	0.00249914	1	110.457	83.9051	91.7493	135.621	175.562	251.461	2817	2602	2422	207	608	362
gene1741	BBBOND_0205710	LK391708.1	1287919	1291852	+	CDR95413.1	Probable pre-mRNA-splicing factor ATP-dependent RNA helicase	0.972932	6.26836	0.00106791	0.00233123	1	61.4824	46.3058	50.3447	76.0001	96.7321	138.234	1568	1436	1329	116	335	199
gene1822	BBBOND_0206520	LK391708.1	1455622	1457912	+	CDR95494.1	cysteinyl-tRNA synthetase%2C putative	0.97293	8.37405	0.000519228	0.00119368	1	253.105	189.641	231.23	410.139	426.776	486.252	6455	5881	6104	626	1478	700
gene3524	BBBOND_0310990	LK391709.1	2702698	2703402	-	CDR97196.1	hypothetical protein	0.972154	0.818864	0.182802	0.244745	0	0.862636	2.57971	0.530343	3.27587	3.46503	0.694645	22	80	14	5	12	1
gene2178	BBBOND_0210030	LK391708.1	2254200	2255399	-	CDR95850.1	hypothetical protein%2C conserved	0.968711	5.83766	0.000659406	0.00149653	1	37.211	48.5953	32.1615	62.8967	76.5195	91.6931	949	1507	849	96	265	132
gene346	BBBOND_0103355	LK391707.1	761104	762086	-	CDR94018.1	hypothetical protein%2C conserved	0.967427	6.51349	0.000546534	0.00125181	1	63.2469	69.2652	54.9663	106.793	103.373	157.684	1613	2148	1451	163	358	227
gene818	BBBOND_0107880	LK391707.1	1758458	1759050	+	CDR94490.1	hypothetical protein%2C conserved	0.966443	0.687699	0.108011	0.154622	0	1.4508	0.902899	1.40162	1.31035	1.73252	4.86252	37	28	37	2	6	7
gene3097	BBBOND_0306730	LK391709.1	1655440	1656847	+	CDR96769.1	hypothetical protein%2C conserved	0.963879	7.21776	0.000776141	0.00173501	1	104.065	126.47	74.1722	179.518	209.634	204.92	2654	3922	1958	274	726	295
gene2179	BBBOND_0210040	LK391708.1	2255588	2257049	+	CDR95851.1	hypothetical protein%2C conserved	0.963457	5.41953	0.000914666	0.00201901	1	27.722	24.991	36.2527	46.5173	55.1518	72.2431	707	775	957	71	191	104
gene4103	BBBOND_0402630	LK391710.1	583104	584305	-	CDR97775.1	hypothetical protein	0.963249	5.00129	0.00489972	0.00951317	1	18.3114	18.9931	29.8507	34.7242	32.9178	64.602	467	589	788	53	114	93
gene3334	BBBOND_0309090	LK391709.1	2264832	2266746	-	CDR97006.1	tetratricopeptide repeat domain containing protein%2C putative	0.955561	7.43723	0.000472601	0.00109392	1	127.788	118.054	109.97	206.38	217.431	266.744	3259	3661	2903	315	753	384
gene2064	BBBOND_0208900	LK391708.1	2000240	2001601	+	CDR95736.1	Methyltransferase-like protein 14 homolog	0.952181	5.84522	0.000409973	0.000958493	1	33.7604	40.308	45.3822	68.1381	75.0757	88.2199	861	1250	1198	104	260	127
gene2751	BBBOND_0303270	LK391709.1	801132	803966	+	CDR96423.1	hypothetical protein	0.950158	5.84379	0.0538017	0.082691	0	41.3281	67.5239	10.228	82.5519	93.5559	53.4877	1054	2094	270	126	324	77
gene3326	BBBOND_0309010	LK391709.1	2249373	2250740	+	CDR96998.1	Ubiquitin%2C putative	0.948235	7.32906	0.0118816	0.0212	1	73.9514	186.513	71.0281	200.483	178.738	261.187	1886	5784	1875	306	619	376
gene357	BBBOND_0103430	LK391707.1	777411	779860	-	CDR94029.1	ubiquitin-conjugating enzyme E2%2C putative	0.948221	6.78494	0.0251491	0.0418066	1	52.7384	141.175	34.0177	157.897	132.249	150.043	1345	4378	898	241	458	216
gene3749	BBBOND_0313230	LK391709.1	3236084	3236953	+	CDR97421.1	RNA methyltransferase%2C putative	0.944284	5.40274	0.000733407	0.0016474	1	27.0946	35.5678	25.9868	48.4829	55.7293	66.6859	691	1103	686	74	193	96
gene283	BBBOND_0102795	LK391707.1	615051	617071	+	CDR93955.1	hypothetical protein%2C conserved	0.942749	8.48841	0.00199566	0.00415427	1	183.937	307.76	247.822	471.07	383.464	568.22	4691	9544	6542	719	1328	818
gene1361	BBBOND_0201900	LK391708.1	471575	472549	+	CDR95033.1	Palmitoyltransferase PFA3	0.937784	6.61946	0.000830391	0.0018419	1	72.5006	81.2609	50.5341	136.276	136.003	118.784	1849	2520	1334	208	471	171
gene695	BBBOND_0106760	LK391707.1	1461854	1463040	+	CDR94367.1	hypothetical protein%2C conserved	0.937089	3.7494	0.0281584	0.0463742	1	8.31267	11.1573	10.1902	19.6552	8.37383	30.5644	212	346	269	30	29	44
gene2568	BBBOND_0301440	LK391709.1	363493	364281	+	CDR96240.1	Coenzyme Q-binding protein COQ10	0.936917	3.64704	0.0102504	0.0185565	1	7.52846	11.6087	8.2582	17.0345	12.9939	23.6179	192	360	218	26	45	34
gene78	BBBOND_0100790	LK391707.1	208610	210009	-	CDR93750.1	hypothetical protein%2C conserved	0.931562	7.04632	0.000443204	0.00103165	1	95.1252	89.7095	89.931	152	175.562	196.585	2426	2782	2374	232	608	283
gene360	BBBOND_0103460	LK391707.1	784553	785342	-	CDR94032.1	splicing factor 3a%2C subunit 2%2C putative	0.929291	5.3372	0.00172558	0.00362859	1	27.6828	22.7337	34.9647	43.2415	51.6867	68.0752	706	705	923	66	179	98
gene67	BBBOND_0100680	LK391707.1	169962	171911	+	CDR93739.1	hypothetical protein%2C conserved	0.929207	5.06225	0.00100958	0.00221168	1	26.977	19.2511	24.6231	40.6208	46.2004	47.9305	688	597	650	62	160	69
gene3790	BBBOND_0313640	LK391709.1	3338385	3340039	-	CDR97462.1	armadillo/beta-catenin-like repeat domain containing protein%2C putative	0.924744	8.5862	0.000696678	0.00157344	1	250.949	297.118	249.564	461.242	527.551	525.152	6400	9214	6588	704	1827	756
gene300	BBBOND_0102950	LK391707.1	652638	655275	+	CDR93972.1	EXS family protein%2C putative	0.922467	7.30908	0.00100161	0.00219553	1	117.358	109.122	104.137	166.414	197.507	263.27	2993	3384	2749	254	684	379
gene2087	BBBOND_0209130	LK391708.1	2054894	2056228	+	CDR95759.1	Uncharacterized protein C9orf114 homolog	0.921853	5.40512	0.00201217	0.00417999	1	27.5651	39.3406	22.7669	53.0691	49.6655	68.0752	703	1220	601	81	172	98
gene3653	BBBOND_0312280	LK391709.1	3007154	3012166	-	CDR97325.1	hypothetical protein%2C conserved	0.921451	6.33218	0.0284018	0.0467045	1	46.3471	57.0761	66.4065	131.69	35.8053	156.295	1182	1770	1753	201	124	225
gene4273	BBBOND_0404330	LK391711.1	87545	90615	-	CDR97945.1	alanyl-tRNA synthetase family protein%2C putative	0.921322	9.27984	0.00129153	0.00277866	1	376.697	528.68	385.446	913.312	745.559	786.338	9607	16395	10175	1394	2582	1132
gene294	BBBOND_0102890	LK391707.1	633495	634434	+	CDR93966.1	50S ribosomal subunit L24%2C putative	0.920302	1.7685	0.0628724	0.0947732	0	2.27422	1.54783	4.09122	5.89656	4.9088	4.16787	58	48	108	9	17	6
gene351	BBBOND_0103390	LK391707.1	769524	770685	-	CDR94023.1	hypothetical protein%2C conserved	0.919185	6.04453	0.0028799	0.00583823	1	44.7002	50.9493	43.3366	69.4484	65.8356	129.204	1140	1580	1144	106	228	186
gene3103	BBBOND_0306790	LK391709.1	1667856	1668994	+	CDR96775.1	acetyltransferase%2C GNAT family protein%2C putative	0.91912	7.75664	0.0051809	0.00999654	1	113.672	223.822	113.342	248.966	272.583	331.346	2899	6941	2992	380	944	477
gene3788	BBBOND_0313620	LK391709.1	3334721	3335249	+	CDR97460.1	ubiquitin conjugating enzyme E2%2C putative	0.918287	4.67632	0.00599479	0.0114306	1	22.2325	21.7018	10.9099	40.6208	30.8965	32.6483	567	673	288	62	107	47
gene2982	BBBOND_0305570	LK391709.1	1399542	1401071	+	CDR96654.1	hypothetical protein%2C conserved	0.917816	4.10472	0.00711649	0.0133372	1	11.2927	11.5442	14.5844	19	18.7689	34.0376	288	358	385	29	65	49
gene973	BBBOND_0109430	LK391707.1	2095792	2097057	+	CDR94645.1	ethanolamine phosphatidyltransferase%2C putative	0.915908	8.38076	0.000837001	0.00185423	1	206.64	256.004	232.139	435.035	414.36	461.939	5270	7939	6128	664	1435	665
gene1116	BBBOND_0110850	LK391707.1	2395748	2396298	+	CDR94788.1	hypothetical protein%2C conserved	0.915481	6.12472	0.000419735	0.000980083	1	43.0534	51.433	52.4661	95.0002	90.6683	91.6931	1098	1595	1385	145	314	132
gene2498	BBBOND_0300750	LK391709.1	214517	216383	-	CDR96170.1	FAD binding domain containing protein%2C putative	0.91438	3.65868	0.0276893	0.0457026	1	10.979	5.19167	11.4024	11.7931	23.1002	15.9768	280	161	301	18	80	23
gene1467	BBBOND_0202960	LK391708.1	691831	692577	+	CDR95139.1	hypothetical protein	0.910697	2.46497	0.0436254	0.0685121	0	4.94055	4.61123	2.99265	3.93104	8.95133	10.4197	126	143	79	6	31	15
gene3181	BBBOND_0307570	LK391709.1	1846558	1848363	+	CDR96853.1	Poly(A) RNA polymerase protein 2	0.907168	6.11646	0.000616556	0.00140184	1	52.7776	44.4678	49.4355	79.276	92.9784	102.807	1346	1379	1305	121	322	148
gene1566	BBBOND_0203960	LK391708.1	912374	913124	+	CDR95238.1	hypothetical protein%2C conserved	0.900734	5.45626	0.000794556	0.00177298	1	35.2504	29.0862	29.3961	51.1035	63.5256	59.7395	899	902	776	78	220	86
gene2741	BBBOND_0303170	LK391709.1	784639	785342	+	CDR96413.1	hypothetical protein%2C conserved	0.900029	2.54148	0.0222324	0.0374091	1	4.23476	4.57899	4.5458	9.17243	5.77505	11.1143	108	142	120	14	20	16
gene3259	BBBOND_0308350	LK391709.1	2036006	2036480	+	CDR96931.1	hypothetical protein%2C conserved	0.897833	4.76809	0.00186505	0.00389985	1	21.7619	15.7362	21.3274	36.0346	33.2066	40.9841	555	488	563	55	115	59
gene4116	BBBOND_0402760	LK391710.1	608019	609467	+	CDR97788.1	hypothetical protein%2C conserved	0.897736	4.41273	0.00534093	0.0102946	1	15.998	13.2855	17.0846	26.2069	21.3677	40.2894	408	412	451	40	74	58
gene2507	BBBOND_0300840	LK391709.1	236869	238123	-	CDR96179.1	tat-binding protein-like protein%2C putative	0.895494	7.07725	0.000812544	0.0018077	1	102.654	97.1261	85.461	180.173	196.063	153.517	2618	3012	2256	275	679	221
gene1036	BBBOND_0110060	LK391707.1	2237712	2238956	-	CDR94708.1	hypothetical protein%2C conserved	0.89228	3.70763	0.0123153	0.0219004	1	10.5085	6.86848	11.6297	17.6897	14.7264	22.2286	268	213	307	27	51	32
gene358	BBBOND_0103440	LK391707.1	779899	781530	-	CDR94030.1	mannose-1-phosphate guanyltransferase%2C putative	0.883608	8.90439	0.1184	0.167179	0	265.888	680.012	66.899	513.001	534.192	821.765	6781	21088	1766	783	1850	1183
gene457	BBBOND_0104380	LK391707.1	980826	981722	+	CDR94129.1	hypothetical protein%2C conserved	0.882828	5.50005	0.00179967	0.00376737	1	32.5057	29.7312	35.0405	47.1725	55.7293	77.1056	829	922	925	72	193	111
gene2497	BBBOND_0300740	LK391709.1	213568	214475	-	CDR96169.1	hypothetical protein%2C conserved	0.882584	2.94389	0.0262089	0.0434865	1	6.54819	3.70834	7.27327	13.1035	9.24009	10.4197	167	115	192	20	32	15
gene786	BBBOND_0107560	LK391707.1	1678041	1681838	+	CDR94458.1	P-type ATPase4%2C putative	0.882207	9.07694	0.00168963	0.00355702	1	344.427	458.028	339.154	691.208	712.064	700.897	8784	14204	8953	1055	2466	1009
gene753	BBBOND_0107340	LK391707.1	1605042	1607794	+	CDR94425.1	vacuolar protein sorting-associated protein 35%2C putative	0.877998	6.78794	0.00118843	0.00257621	1	86.4204	66.0729	83.0744	153.311	157.948	120.868	2204	2049	2193	234	547	174
gene1429	BBBOND_0202580	LK391708.1	626252	627193	-	CDR95101.1	t-SNARE protein%2C putative	0.877678	6.6567	0.00294462	0.00596052	1	81.2054	60.6232	73.4525	100.242	118.966	177.134	2071	1880	1939	153	412	255
gene1484	BBBOND_0203130	LK391708.1	726407	730052	+	CDR95156.1	elongation factor Tu GTP binding domain containing protein%2C putative	0.873594	5.99647	0.0043421	0.00850148	1	44.6218	30.4083	62.0501	71.4139	92.9784	86.136	1138	943	1638	109	322	124
gene2289	BBBOND_0211080	LK391708.1	2485385	2487130	+	CDR95961.1	hypothetical protein%2C conserved	0.873217	5.04429	0.0165304	0.0286434	1	21.6443	12.8986	37.1619	47.1725	41.2916	43.068	552	400	981	72	143	62
gene1583	BBBOND_0204130	LK391708.1	941853	942923	-	CDR95255.1	hypothetical protein%2C conserved	0.872415	4.34863	0.00688228	0.0129569	1	11.6848	20.5732	12.5009	28.1725	26.2765	27.7858	298	638	330	43	91	40
gene552	BBBOND_0105330	LK391707.1	1169358	1170583	-	CDR94224.1	RNA recognition motif (RRM)-containing protein%2C putative	0.871666	7.95503	0.00212676	0.00439522	1	191.819	177.581	158.686	299.414	273.449	394.558	4892	5507	4189	457	947	568
gene2529	BBBOND_0301060	LK391709.1	279454	280229	+	CDR96201.1	ribosomal protein S14p/S29e domain containing protein%2C putative	0.868924	4.3278	0.00555612	0.0106818	1	12.9395	12.6406	18.6378	28.8276	29.164	22.2286	330	392	492	44	101	32
gene1454	BBBOND_0202830	LK391708.1	670838	671250	+	CDR95126.1	CDGSH iron-sulfur domain-containing protein	0.860979	6.05459	0.00356518	0.00713035	1	44.7394	53.529	45.1928	72.7243	67.8569	121.563	1141	1660	1193	111	235	175
gene2781	BBBOND_0303570	LK391709.1	876533	878018	-	CDR96453.1	cytochrome c oxidase assembly protein%2C putative	0.860737	3.51205	0.00884026	0.0162086	1	8.19504	9.22247	8.2582	14.4138	15.5926	16.6715	209	286	218	22	54	24
gene4055	BBBOND_0402170	LK391710.1	474868	480170	+	CDR97727.1	hypothetical protein%2C conserved	0.860599	6.98169	0.00918187	0.0168018	1	71.9517	123.794	75.6496	196.552	105.683	192.417	1835	3839	1997	300	366	277
gene235	BBBOND_0102360	LK391707.1	529029	530083	+	CDR93907.1	hypothetical protein	0.860095	2.40528	0.0811224	0.119674	0	4.3916	2.57971	5.37919	12.4483	6.64131	3.47323	112	80	142	19	23	5
gene809	BBBOND_0107790	LK391707.1	1742245	1743294	+	CDR94481.1	ribosomal protein L1%2C putative	0.859079	4.22817	0.0427708	0.067369	0	9.95952	23.1207	8.14455	17.6897	32.6291	23.6179	254	717	215	27	113	34
gene844	BBBOND_0108140	LK391707.1	1811408	1813075	-	CDR94516.1	ribosomal protein L17%2C putative	0.857893	7.29876	0.00148437	0.00316065	1	96.2231	129.759	111.789	188.69	196.063	227.844	2454	4024	2951	288	679	328
gene4157	BBBOND_0403170	LK391710.1	691363	692764	+	CDR97829.1	hypothetical protein%2C conserved	0.856862	8.65961	0.00273495	0.00556864	1	312	303.535	249.488	454.691	638.143	472.359	7957	9413	6586	694	2210	680
gene2516	BBBOND_0300930	LK391709.1	254390	255254	+	CDR96188.1	Pre-mRNA-splicing factor of RES complex%2C putative	0.850575	4.00738	0.0257397	0.0427502	1	12.1161	7.02971	16.8952	19.6552	18.1914	27.7858	309	218	446	30	63	40
gene3146	BBBOND_0307220	LK391709.1	1774881	1775846	-	CDR96818.1	mitochondrial carrier protein%2C putative	0.84598	4.7077	0.00280172	0.00569836	1	18.7035	19.1221	19.85	28.8276	35.2278	39.5948	477	593	524	44	122	57
gene163	BBBOND_0101640	LK391707.1	386890	388950	+	CDR93835.1	Las1-like family protein%2C putative	0.839335	4.90369	0.00333667	0.00669853	1	22.3893	21.4439	22.1986	33.4139	35.5166	50.0144	571	665	586	51	123	72
gene948	BBBOND_0109180	LK391707.1	2038895	2040801	-	CDR94620.1	hypothetical protein%2C conserved	0.838405	6.55468	0.00561207	0.0107671	1	68.7756	76.5852	58.8302	98.2761	94.7109	173.661	1754	2375	1553	150	328	250
gene3987	BBBOND_0401510	LK391710.1	349603	350766	-	CDR97659.1	RNA recognition motif containing protein%2C putative	0.834174	8.05383	0.00391692	0.00772182	1	154.177	218.147	202.477	400.311	333.509	291.056	3932	6765	5345	611	1155	419
gene1308	BBBOND_0201370	LK391708.1	363818	366448	-	CDR94980.1	hypothetical protein%2C conserved	0.831586	4.96575	0.00288976	0.00585502	1	26.1535	19.3801	23.6003	38.0001	43.6017	40.9841	667	601	623	58	151	59
gene2641	BBBOND_0302170	LK391709.1	533132	534161	-	CDR96313.1	hypothetical protein%2C conserved	0.831411	4.29028	0.00853576	0.0156889	1	16.743	11.383	15.6451	20.9656	29.164	27.0912	427	353	413	32	101	39
gene935	BBBOND_0109050	LK391707.1	2008402	2009219	+	CDR94607.1	hypothetical protein%2C conserved	0.82881	4.59347	0.0077328	0.0143907	1	19.5661	19.896	14.2814	22.9311	34.0728	38.2055	499	617	377	35	118	55
gene2336	BBBOND_0211520	LK391708.1	2595305	2596720	+	CDR96008.1	hypothetical protein%2C conserved	0.828732	6.73861	0.00375505	0.007458	1	66.0308	88.3874	78.1877	106.793	133.115	173.661	1684	2741	2064	163	461	250
gene4402	BBBOND_0405590	LK391711.1	364893	366351	-	CDR98074.1	GTP binding protein%2C putative	0.827655	6.14953	0.00222194	0.00457162	1	56.3458	41.9203	57.0119	86.4829	85.4708	104.197	1437	1300	1505	132	296	150
gene1040	BBBOND_0110100	LK391707.1	2245034	2245977	+	CDR94712.1	ribosomal protein L23%2C putative	0.825419	4.73376	0.00985688	0.0178963	1	20.1543	13.1243	25.9489	31.4483	34.0728	39.5948	514	407	685	48	118	57
gene434	BBBOND_0104150	LK391707.1	937044	938587	-	CDR94106.1	conserved unknown domain containing membrane protein%2C putative	0.821252	7.53013	0.00517811	0.00999633	1	133.552	166.649	102.432	199.173	245.44	266.744	3406	5168	2704	304	850	384
gene3520	BBBOND_0310950	LK391709.1	2698281	2699422	+	CDR97192.1	hypothetical protein%2C conserved	0.821012	7.31711	0.00257575	0.00525888	1	112.221	106.736	128.722	169.69	217.72	226.454	2862	3310	3398	259	754	326
gene4432	BBBOND_0405880	LK391711.1	444346	445011	-	CDR98104.1	hypothetical protein%2C conserved	0.820702	3.55434	0.0507958	0.0784489	0	8.66557	4.67573	13.5616	17.6897	14.1489	15.9768	221	145	358	27	49	23
gene4077	BBBOND_0402370	LK391710.1	526801	527843	-	CDR97749.1	membrane protein%2C putative	0.819732	7.05146	0.00260928	0.00532443	1	89.6749	89.258	110.728	195.242	170.075	145.875	2287	2768	2923	298	589	210
gene374	BBBOND_0103600	LK391707.1	825426	825963	+	CDR94046.1	hypothetical protein%2C conserved	0.818278	4.60202	0.0035274	0.00706619	1	18.3114	16.5424	19.4333	32.1035	29.4528	34.7323	467	513	513	49	102	50
gene3616	BBBOND_0311910	LK391709.1	2908991	2911355	+	CDR97288.1	hypothetical protein%2C conserved	0.813285	0.361878	0.363117	0.437952	0	1.13711	0.451449	1.4395	2.62069	2.31002	0	29	14	38	4	8	0
gene709	BBBOND_0106900	LK391707.1	1488525	1491491	-	CDR94381.1	MACROPHAGE ERYTHROBLAST ATTACHER-RELATED domain containing protein%2C putative	0.812184	6.51668	0.00199904	0.004159	1	64.3056	78.3265	58.4892	119.897	121.854	111.143	1640	2429	1544	183	422	160
gene2667	BBBOND_0302430	LK391709.1	583629	584129	-	CDR96339.1	BRAIN PROTEIN 44/YHR162W(YEAST) like protein%2C putative	0.809926	8.46463	0.0502376	0.0778129	0	299.217	368.673	104.061	349.863	387.217	616.845	7631	11433	2747	534	1341	888
gene1403	BBBOND_0202320	LK391708.1	572258	573004	+	CDR95075.1	hypothetical protein	0.808878	3.16623	0.0530175	0.0816768	0	8.62636	8.57754	3.56087	11.7931	12.1276	12.5036	220	266	94	18	42	18
gene4014	BBBOND_0401770	LK391710.1	396835	398610	-	CDR97686.1	hypothetical protein%2C conserved	0.808723	4.76264	0.0114903	0.0205891	1	20.664	23.3464	16.8194	29.4828	27.7203	50.7091	527	724	444	45	96	73
gene1912	BBBOND_0207390	LK391708.1	1621861	1631346	+	CDR95584.1	hypothetical protein%2C conserved	0.808209	7.07794	0.00307738	0.00620478	1	101.164	80.358	114.971	157.242	185.668	175.745	2580	2492	3035	240	643	253
gene3170	BBBOND_0307460	LK391709.1	1827963	1829096	-	CDR96842.1	hypothetical protein%2C conserved	0.806419	5.71842	0.0273592	0.0452381	1	24.5459	53.9482	38.4877	83.2071	37.8266	85.4413	626	1673	1016	127	131	123
gene1149	BBBOND_0111190	LK391707.1	2468099	2469184	+	CDR94821.1	Pre-mRNA-splicing regulator WTAP	0.803777	5.30914	0.0099555	0.0180489	1	26.7417	39.8888	21.5925	39.9656	59.7718	53.4877	682	1237	570	61	207	77
gene321	BBBOND_0103145	LK391707.1	712818	714546	+	CDR93993.1	hypothetical protein%2C conserved	0.802717	5.19115	0.00443752	0.00867006	1	29.957	22.7337	28.8279	39.3104	46.2004	56.9609	764	705	761	60	160	82
gene3629	BBBOND_0312040	LK391709.1	2938936	2940087	-	CDR97301.1	methionine aminopeptidase%2C putative	0.800849	3.80974	0.0277089	0.0457148	1	8.39109	15.1558	8.56125	20.9656	15.0151	20.8394	214	470	226	32	52	30
gene3627	BBBOND_0312020	LK391709.1	2935211	2937079	-	CDR97299.1	ubiquitin carboxyl-terminal hydrolase family protein%2C putative	0.799853	7.52514	0.00502422	0.00972627	1	130.062	159.039	115.918	212.931	207.613	285.499	3317	4932	3060	325	719	411
gene4288	BBBOND_0404480	LK391711.1	123174	125621	+	CDR97960.1	protein disulfide-isomerase%2C putative	0.799632	9.95873	0.00837497	0.0154278	1	647.369	953.719	579.286	1448.59	1299.68	1046.83	16510	29576	15292	2211	4501	1507
gene2392	BBBOND_0212060	LK391708.1	2729206	2731004	-	CDR96064.1	WD 40 repeat domain containing protein%2Cputative	0.797651	7.33418	0.00363153	0.00725137	1	109.163	139.304	106.902	207.035	229.27	180.608	2784	4320	2822	316	794	260
gene3748	BBBOND_0313220	LK391709.1	3234864	3236036	+	CDR97420.1	hypothetical protein	0.796221	5.25614	0.00579748	0.0110714	1	29.7217	29.2152	26.4793	45.8622	38.1154	65.9913	758	906	699	70	132	95
gene150	BBBOND_0101510	LK391707.1	362599	364125	-	CDR93822.1	snRNA-activating protein complex	0.790143	4.55912	0.00817181	0.0150875	1	19.2917	13.35	20.7213	31.4483	29.7415	31.259	492	414	547	48	103	45
gene1804	BBBOND_0206340	LK391708.1	1423005	1425068	-	CDR95476.1	glutamate-cysteine ligase catalytic subunit%2C putative	0.78565	7.35282	0.0159198	0.0277145	1	99.6736	154.847	107.508	195.242	140.334	290.362	2542	4802	2838	298	486	418
gene1322	BBBOND_0201510	LK391708.1	394282	395548	+	CDR94994.1	hypothetical protein%2C conserved	0.782176	5.25213	0.0047562	0.00925383	1	24.8988	32.4721	28.2597	56.3449	40.1366	52.0984	635	1007	746	86	139	75
gene1289	BBBOND_0201180	LK391708.1	327028	328906	+	CDR94961.1	pantothenate kinase domain containing protein%2Cputative	0.781094	5.12395	0.020587	0.0349566	1	29.1336	23.9913	25.4565	24.8966	45.0454	65.2966	743	744	672	38	156	94
gene305	BBBOND_0102990	LK391707.1	662584	664473	-	CDR93977.1	hypothetical protein%2C conserved	0.779344	2.78748	0.11089	0.158196	0	5.37187	2.86993	7.95514	4.58622	11.5501	11.1143	137	89	210	7	40	16
gene3621	BBBOND_0311960	LK391709.1	2923366	2925755	-	CDR97293.1	hypothetical protein%2C conserved	0.779343	5.49033	0.0067321	0.0127128	1	28.9767	30.9243	41.0258	47.8277	53.1305	72.9377	739	959	1083	73	184	105
gene3587	BBBOND_0311620	LK391709.1	2855162	2855654	-	CDR97259.1	DNA-binding protein	0.778303	4.10598	0.0245018	0.0407487	1	14.8216	11.0928	13.5616	14.4138	22.8115	30.5644	378	344	358	22	79	44
gene3593	BBBOND_0311680	LK391709.1	2866358	2867205	+	CDR97265.1	EF hand domain containing protein%2C putative	0.77338	6.17742	0.0028738	0.00582904	1	57.6005	48.4986	55.8754	87.7933	91.2458	97.9449	1469	1504	1475	134	316	141
gene1062	BBBOND_0110320	LK391707.1	2289975	2291072	+	CDR94734.1	hypothetical protein%2C conserved	0.772793	7.17004	0.0368387	0.0588976	0	73.5593	175.485	71.7857	146.104	165.744	236.874	1876	5442	1895	223	574	341
gene3460	BBBOND_0310350	LK391709.1	2570006	2572540	+	CDR97132.1	RNA recognition motif domain containing protein%2C putative	0.772249	9.82123	0.013306	0.023505	1	654.309	888.678	463.179	981.45	1298.81	1145.47	16687	27559	12227	1498	4498	1649
gene2626	BBBOND_0302020	LK391709.1	491864	492705	-	CDR96298.1	hydrolase%2C NUDIX family protein%2C putative	0.770651	5.53359	0.00817203	0.0150875	1	38.6618	25.0877	40.6091	67.4829	49.088	62.5181	986	778	1072	103	170	90
gene200	BBBOND_0102010	LK391707.1	451643	452150	-	CDR93872.1	hypothetical protein	0.768018	4.34746	0.0173637	0.0299341	1	18.0369	10.5123	18.1074	28.8276	26.2765	24.3126	460	326	478	44	91	35
gene1617	BBBOND_0204470	LK391708.1	1013107	1015695	+	CDR95289.1	hypothetical protein%2C conserved	0.766884	8.58173	0.00704451	0.0132423	1	294.708	310.984	246.988	383.932	520.621	545.991	7516	9644	6520	586	1803	786
gene4410	BBBOND_0405665	LK391711.1	383603	384988	-	CDR98082.1	hypothetical protein%2C conserved	0.765913	3.76454	0.0274649	0.0453927	1	12.5474	7.31993	11.6675	18.3449	17.3252	18.0608	320	227	308	28	60	26
gene436	BBBOND_0104170	LK391707.1	940137	942139	+	CDR94108.1	nucleolar protein-like protein with NOL1/NOP2/sun family putative RNA methylase domain	0.763882	7.03947	0.00611384	0.0116338	1	105.359	109.509	79.3999	138.242	187.689	172.967	2687	3396	2096	211	650	249
gene1480	BBBOND_0203090	LK391708.1	719629	721224	+	CDR95152.1	RNA polymerase III subunit RPC82 helix-turn-helix domain containing protein%2Cputative	0.762721	5.92137	0.018533	0.0317879	1	41.1712	64.1703	31.1387	58.9656	75.6532	97.2503	1050	1990	822	90	262	140
gene1457	BBBOND_0202860	LK391708.1	674686	675255	+	CDR95129.1	hypothetical protein	0.761751	3.00396	0.138028	0.191195	0	4.78371	11.3507	3.03053	11.138	6.93006	15.2822	122	352	80	17	24	22
gene4236	BBBOND_0403960	LK391710.1	881743	881949	+	CDR97908.1	hypothetical protein	0.761276	-0.0434661	0.279353	0.351743	0	0.784214	0.612681	0.871278	1.31035	0.866258	2.08394	20	19	23	2	3	3
gene3314	BBBOND_0308890	LK391709.1	2212869	2217554	+	CDR96986.1	ATP-BINDING CASSETTE TRANSPORTER%2C putative	0.760201	7.22159	0.00661954	0.0125193	1	101.713	124.052	108.379	152	177.005	237.569	2594	3847	2861	232	613	342
gene1761	BBBOND_0205910	LK391708.1	1332589	1334030	-	CDR95433.1	hypothetical protein%2C conserved	0.759627	6.08768	0.030289	0.0493588	1	48.0723	76.2627	28.6385	73.3795	106.838	77.8002	1226	2365	756	112	370	112
gene379	BBBOND_0103650	LK391707.1	835120	835941	-	CDR94051.1	hypothetical protein%2C conserved	0.757702	6.84619	0.00442857	0.0086571	1	84.9304	98.287	75.0435	130.38	154.483	151.433	2166	3048	1981	199	535	218
gene1707	BBBOND_0205370	LK391708.1	1222984	1223883	-	CDR95379.1	histone-like transcription factor (CBF/NF-Y) and archaeal histone domain containing protein%2C putative	0.756154	7.88039	0.00743392	0.0138692	1	163.117	179.032	185.355	276.483	246.884	368.856	4160	5552	4893	422	855	531
gene923	BBBOND_0108930	LK391707.1	1987410	1987904	+	CDR94595.1	hypothetical protein	0.755543	2.57783	0.0704527	0.1051	0	4.7445	3.19239	6.36411	9.17243	7.50757	7.6411	121	99	168	14	26	11
gene909	BBBOND_0108790	LK391707.1	1957043	1958413	+	CDR94581.1	retinoblastoma A associated protein%2C putative	0.753428	5.23903	0.00868922	0.0159552	1	24.1538	33.1493	28.6006	39.3104	45.6229	60.4341	616	1028	755	60	158	87
gene3203	BBBOND_0307790	LK391709.1	1893032	1894239	+	CDR96875.1	hypothetical protein%2C conserved	0.751941	2.37772	0.0705745	0.105198	0	4.90134	4.51449	3.06841	7.20691	6.93006	6.94645	125	140	81	11	24	10
gene154	BBBOND_0101550	LK391707.1	369481	371027	+	CDR93826.1	hypothetical protein%2C conserved	0.750736	4.33458	0.0240683	0.0401708	1	18.2722	10.1254	18.1832	31.4483	24.2552	22.9233	466	314	480	48	84	33
gene3434	BBBOND_0310090	LK391709.1	2514940	2516116	-	CDR97106.1	hypothetical protein	0.748275	1.05295	0.174727	0.235628	0	1.92132	1.25761	1.89408	1.96552	2.59877	4.16787	49	39	50	3	9	6
gene3500	BBBOND_0310750	LK391709.1	2653678	2655613	-	CDR97172.1	hypothetical protein%2C conserved	0.7438	6.48646	0.00385668	0.00762325	1	73.9514	62.2033	66.6717	117.276	115.212	106.975	1886	1929	1760	179	399	154
gene4424	BBBOND_0405800	LK391711.1	430391	431153	+	CDR98096.1	-ATP-dependent Clp protease proteolytic subunit-related protein 1%2C chloroplastic	0.741978	3.83673	0.0334507	0.0540849	0	13.3709	7.77138	12.2736	17.0345	17.0364	22.2286	341	241	324	26	59	32
gene2675	BBBOND_0302510	LK391709.1	595633	597269	+	CDR96347.1	GDP dissociation inhibitor rabGDI%2C putative	0.741424	8.49218	0.006491	0.0122987	1	287.767	287.283	235.283	427.173	452.475	475.137	7339	8909	6211	652	1567	684
gene3101	BBBOND_0306770	LK391709.1	1664477	1665649	+	CDR96773.1	alpha/beta hydrolase fold domain containiing protein%2C putative	0.741288	6.56491	0.00540777	0.0104127	1	59.7179	83.3247	71.1796	124.483	107.993	126.425	1523	2584	1879	190	374	182
gene134	BBBOND_0101350	LK391707.1	334924	336160	-	CDR93806.1	hypothetical protein	0.740644	6.21211	0.0114773	0.0205873	1	67.5993	62.0098	38.5635	83.2071	89.8021	108.365	1724	1923	1018	127	311	156
gene534	BBBOND_0105150	LK391707.1	1144522	1144770	-	CDR94206.1	hypothetical protein%2C conserved	0.737401	3.13079	0.0564339	0.0862971	0	8.35188	5.57863	6.97022	9.82761	8.66258	17.3661	213	173	184	15	30	25
gene2514	BBBOND_0300910	LK391709.1	252861	253595	+	CDR96186.1	Pre-mRNA-splicing factor RBM22 homolog	0.736508	6.13645	0.00843775	0.0155241	1	58.5808	38.7602	62.6183	86.4829	88.3583	91.6931	1494	1202	1653	132	306	132
gene75	BBBOND_0100760	LK391707.1	196831	198561	+	CDR93747.1	hypothetical protein%2C conserved	0.734552	2.24967	0.212026	0.278069	0	4.62686	1.06413	5.9853	5.89656	4.9088	9.03039	118	33	158	9	17	13
gene4234	BBBOND_0403940	LK391710.1	875261	877642	-	CDR97906.1	aldo-keto reductase%2C putative	0.73321	4.74847	0.0792946	0.117163	0	18.9388	8.9	34.0935	36.6897	38.6929	27.0912	483	276	900	56	134	39
gene4408	BBBOND_0405650	LK391711.1	377571	382122	+	CDR98080.1	hypothetical protein%2C conserved	0.729724	5.11108	0.0380791	0.0606722	0	30.5059	15.1558	33.9041	31.4483	43.0241	57.6555	778	470	895	48	149	83
gene2792	BBBOND_0303680	LK391709.1	922147	923662	+	CDR96464.1	GTP-binding protein YchF domain containing protein%2C putative	0.729303	7.83314	0.00694218	0.0130565	1	175.507	166.327	174.634	255.518	274.604	326.483	4476	5158	4610	390	951	470
gene538	BBBOND_0105190	LK391707.1	1150208	1151167	-	CDR94210.1	hypothetical protein%2C conserved	0.728547	8.89692	0.0137875	0.0242634	1	293.218	373.768	411.205	750.174	535.347	501.534	7478	11591	10855	1145	1854	722
gene1446	BBBOND_0202750	LK391708.1	655824	656423	-	CDR95118.1	hypothetical protein%2C conserved	0.72763	5.18708	0.0155221	0.0270982	1	29.3688	19.3156	35.1542	53.0691	43.0241	43.068	749	599	928	81	149	62
gene86	BBBOND_0100870	LK391707.1	230001	234116	+	CDR93758.1	hypothetical protein%2C conserved	0.727027	7.38782	0.039706	0.0630216	0	105.947	199.025	75.1193	245.69	202.993	180.608	2702	6172	1983	375	703	260
gene1554	BBBOND_0203840	LK391708.1	879338	880600	-	CDR95226.1	hypothetical protein	0.726425	5.90146	0.019773	0.033682	1	39.1323	56.3667	41.291	80.5864	48.5104	99.3342	998	1748	1090	123	168	143
gene474	BBBOND_0104550	LK391707.1	1009002	1011091	-	CDR94146.1	N(2)%2CN(2)-dimethylguanosine tRNA methyltransferase%2C putative	0.725805	6.0935	0.00943616	0.0172164	1	47.8763	49.1113	58.9817	70.1036	78.8295	109.754	1221	1523	1557	107	273	158
gene4275	BBBOND_0404350	LK391711.1	91876	94788	+	CDR97947.1	Vps53-like family protein%2C putative	0.723634	6.21509	0.00949667	0.0173183	1	61.1687	50.3044	58.2241	92.3795	72.7657	116.7	1560	1560	1537	141	252	168
gene1884	BBBOND_0207140	LK391708.1	1577393	1578382	+	CDR95556.1	SNARE domain conatining PROTEINS%2Cputative	0.723322	4.88415	0.0111092	0.0199655	1	21.3698	25.7326	21.1758	44.5518	36.3828	31.9537	545	798	559	68	126	46
gene1607	BBBOND_0204370	LK391708.1	996588	997325	-	CDR95279.1	ATP-dependent Clp protease proteolytic subunit 1%2C putative	0.722059	3.67771	0.0313491	0.0509697	0	10.1556	8.28732	11.7812	19.6552	14.7264	15.9768	259	257	311	30	51	23
gene640	BBBOND_0106210	LK391707.1	1347580	1351458	-	CDR94312.1	hypothetical protein%2C conserved	0.720425	5.38032	0.0131102	0.0231921	1	33.0154	23.0239	39.8894	51.7587	49.088	57.6555	842	714	1053	79	170	83
gene602	BBBOND_0105830	LK391707.1	1267316	1270921	+	CDR94274.1	hypothetical protein%2C conserved	0.718642	6.82446	0.00628698	0.0119389	1	94.1057	87.8714	76.6724	128.414	139.756	157.684	2400	2725	2024	196	484	227
gene1973	BBBOND_0207990	LK391708.1	1786815	1787892	+	CDR95645.1	hypothetical protein%2C conserved	0.709083	3.02794	0.0905777	0.132053	0	7.72451	4.12754	7.8415	7.86208	8.95133	15.9768	197	128	207	12	31	23
gene1838	BBBOND_0206680	LK391708.1	1480484	1482757	+	CDR95510.1	hypothetical protein%2C conserved	0.708968	5.67662	0.0184828	0.0317165	1	40.8183	33.4395	43.7912	48.4829	54.5743	90.9985	1041	1037	1156	74	189	131
gene1723	BBBOND_0205530	LK391708.1	1260880	1261551	+	CDR95395.1	zinc knuckle domain containing protein%2C putative	0.707892	6.30007	0.00826751	0.0152562	1	53.2089	69.3942	58.4892	86.4829	99.6197	109.754	1357	2152	1544	132	345	158
gene1710	BBBOND_0205400	LK391708.1	1233859	1234266	+	CDR95382.1	hypothetical protein%2C conserved	0.706398	1.88914	0.162786	0.221128	0	4.23476	1.70906	3.25782	3.93104	3.46503	8.33574	108	53	86	6	12	12
gene113	BBBOND_0101140	LK391707.1	294761	297120	+	CDR93785.1	hypothetical protein%2C conserved	0.705149	5.90707	0.0173795	0.0299475	1	49.0918	30.7953	58.565	81.2415	76.2307	68.0752	1252	955	1546	124	264	98
gene1550	BBBOND_0203800	LK391708.1	873681	874330	+	CDR95222.1	mago nashi protein%2C putative	0.703932	6.18958	0.0104306	0.018846	1	53.4442	52.7551	61.8986	87.1381	74.2094	113.922	1363	1636	1634	133	257	164
gene3756	BBBOND_0313300	LK391709.1	3253424	3255163	-	CDR97428.1	hypothetical protein%2C conserved	0.703501	7.34785	0.0598606	0.090791	0	92.4981	205.7	75.0814	225.38	229.847	152.127	2359	6379	1982	344	796	219
gene2233	BBBOND_0210580	LK391708.1	2383059	2384349	-	CDR95905.1	tetratricopeptide repeat (TPR)-/ U-box domain-containing protein%2C putative	0.70316	5.23867	0.0222623	0.0374426	1	29.5257	19.5413	38.6393	43.8966	45.0454	54.1823	753	606	1020	67	156	78
gene1759	BBBOND_0205890	LK391708.1	1327909	1330389	-	CDR95431.1	hypothetical protein%2C conserved	0.702068	8.49162	0.0109345	0.0196991	1	293.727	301.214	228.843	425.863	442.08	472.359	7491	9341	6041	650	1531	680
gene3255	BBBOND_0308310	LK391709.1	2030790	2032068	+	CDR96927.1	hypothetical protein%2C conserved	0.698101	6.231	0.013006	0.0230296	1	53.9147	60.3652	59.1332	68.7932	98.4647	113.922	1375	1872	1561	105	341	164
gene659	BBBOND_0106400	LK391707.1	1377222	1378247	-	CDR94331.1	hypothetical protein%2C conserved	0.697352	4.21287	0.0209644	0.0355488	1	13.763	14.5109	15.4557	28.1725	21.6564	21.534	351	450	408	43	75	31
gene1011	BBBOND_0109810	LK391707.1	2179367	2180611	+	CDR94683.1	PHOSPHATIDYLINOSITOL GLYCAN%2C putative	0.697236	4.61917	0.0140553	0.0246997	1	20.7817	20.2185	16.5922	33.4139	28.009	32.6483	530	627	438	51	97	47
gene1096	BBBOND_0110650	LK391707.1	2361797	2364685	+	CDR94768.1	cysteine desulfurase%2C putative	0.69614	5.42287	0.0326009	0.0528406	0	31.5254	22.0888	46.1398	42.5863	52.553	66.6859	804	685	1218	65	182	96
gene1976	BBBOND_0208020	LK391708.1	1791350	1791747	-	CDR95648.1	hypothetical protein%2C conserved	0.693515	3.92409	0.0624066	0.0941597	0	12.8219	10.2866	12.8798	26.2069	21.0789	10.4197	327	319	340	40	73	15
gene2323	BBBOND_0211420	LK391708.1	2568524	2569758	+	CDR95995.1	METHYLTRANSFERASE%2Cputative	0.692484	2.68466	0.106567	0.152731	0	6.39135	3.93406	5.30343	11.138	8.95133	4.86252	163	122	140	17	31	7
gene3325	BBBOND_0309000	LK391709.1	2247111	2248332	+	CDR96997.1	tRNA pseudouridine synthase A family protein%2C putative	0.689179	2.35109	0.199581	0.264387	0	2.86238	7.54566	2.15925	5.89656	5.19755	9.72503	73	234	57	9	18	14
gene1677	BBBOND_0205070	LK391708.1	1147699	1148361	-	CDR95349.1	hypothetical protein%2C conserved	0.687425	7.03209	0.0136527	0.0240489	1	109.084	107.8	85.4989	138.242	148.708	200.752	2782	3343	2257	211	515	289
gene3436	BBBOND_0310110	LK391709.1	2517220	2519184	+	CDR97108.1	hypothetical protein%2C conserved	0.686717	5.06194	0.0238841	0.0398819	1	25.8791	19.9605	32.3888	38.0001	50.5317	36.1215	660	619	855	58	175	52
gene388	BBBOND_0103740	LK391707.1	851218	851595	+	CDR94060.1	hypothetical protein	0.686546	5.42898	0.0360254	0.0577214	0	25.4478	50.8526	24.2064	55.6898	50.243	56.2662	649	1577	639	85	174	81
gene2737	BBBOND_0303130	LK391709.1	772616	773218	+	CDR96409.1	Rer1 family protein%2C putative	0.68211	6.78989	0.0135675	0.0239328	1	70.6969	90.8703	94.8556	133.655	113.769	165.326	1803	2818	2504	204	394	238
gene1290	BBBOND_0201190	LK391708.1	329195	330405	+	CDR94962.1	hypothetical protein	0.681441	4.50125	0.0244313	0.0406496	1	18.5859	13.35	21.5925	30.138	27.4315	28.4804	474	414	570	46	95	41
gene4121	BBBOND_0402810	LK391710.1	615190	616934	+	CDR97793.1	mitochondrial processing peptidase beta subunit%2C putative	0.679203	8.74011	0.016598	0.0287472	1	322.743	354.356	310.781	440.277	494.056	648.104	8231	10989	8204	672	1711	933
gene3466	BBBOND_0310410	LK391709.1	2579107	2580970	-	CDR97138.1	prenyltransferase and squalene oxidase repeat family protein%2C putative	0.679149	4.72588	0.062537	0.0943122	0	16.0372	33.4395	12.9176	36.0346	30.8965	33.343	409	1037	341	55	107	48
gene2408	BBBOND_0212220	LK391708.1	2762167	2765375	-	CDR96080.1	DNA topoisomerase%2C putative	0.677316	5.5112	0.00937951	0.0171214	1	36.0346	36.7286	34.0177	53.0691	61.5043	55.5716	919	1139	898	81	213	80
gene2157	BBBOND_0209820	LK391708.1	2206480	2207805	+	CDR95829.1	Protein RRP5 homolog	0.677282	5.89793	0.0136901	0.0241034	1	40.7007	53.1421	45.3064	83.8622	79.6957	58.3502	1038	1648	1196	128	276	84
gene840	BBBOND_0108100	LK391707.1	1806651	1807115	+	CDR94512.1	hypothetical protein	0.676974	5.49823	0.0127344	0.0225702	1	34.6623	41.8236	29.2825	54.3794	53.9967	61.1288	884	1297	773	83	187	88
gene3623	BBBOND_0311980	LK391709.1	2928064	2929068	-	CDR97295.1	hypothetical protein%2C conserved	0.676785	5.22283	0.0130684	0.0231292	1	27.2514	33.0848	27.3505	41.2759	52.8417	45.1519	695	1026	722	63	183	65
gene490	BBBOND_0104710	LK391707.1	1051541	1054417	+	CDR94162.1	hypothetical protein	0.673979	2.87928	0.116315	0.164736	0	6.35214	4.19203	7.31116	9.82761	12.1276	5.55716	162	130	193	15	42	8
gene503	BBBOND_0104840	LK391707.1	1092762	1093238	-	CDR94175.1	hypothetical protein	0.672414	5.55322	0.01225	0.0217948	1	30.898	42.5975	36.5558	54.3794	59.1943	61.8234	788	1321	965	83	205	89
gene4229	BBBOND_0403890	LK391710.1	860788	861408	-	CDR97901.1	hypothetical protein%2C conserved	0.670644	3.06617	0.0682821	0.102313	0	6.5874	5.64312	8.14455	13.1035	10.3951	9.03039	168	175	215	20	36	13
gene858	BBBOND_0108280	LK391707.1	1838562	1842349	-	CDR94530.1	PHD FINGER PROTEIN%2C putative	0.668493	8.04774	0.0160328	0.027859	1	215.463	224.693	174.559	287.621	347.947	341.071	5495	6968	4608	439	1205	491
gene2849	BBBOND_0304250	LK391709.1	1074051	1076162	-	CDR96521.1	1-deoxy-D-xylulose-5-phosphate synthase family protein%2C putative	0.659348	4.31686	0.0553195	0.084802	0	16.3117	10.738	20.6834	26.8621	18.4802	31.259	416	333	546	41	64	45
gene1708	BBBOND_0205380	LK391708.1	1224900	1230932	+	CDR95380.1	hypothetical protein	0.658225	7.90109	0.0281149	0.0463229	1	203.778	157.266	196.871	260.104	232.735	389.001	5197	4877	5197	397	806	560
gene2565	BBBOND_0301410	LK391709.1	359456	361276	-	CDR96237.1	hypothetical protein	0.654543	7.62062	0.0153717	0.0268609	1	143.394	158.878	157.966	277.794	223.495	223.676	3657	4927	4170	424	774	322
gene2895	BBBOND_0304700	LK391709.1	1185346	1187320	+	CDR96567.1	pumilio-family RNA binding repeat domain containing protein%2C putative	0.654531	6.10305	0.0264883	0.0439152	1	51.0523	53.787	56.8603	71.4139	65.2581	119.479	1302	1668	1501	109	226	172
gene1700	BBBOND_0205300	LK391708.1	1212967	1213670	+	CDR95372.1	hypothetical protein	0.651681	3.26163	0.0716906	0.106742	0	8.54793	5.99783	8.8643	15.069	10.9726	11.1143	218	186	234	23	38	16
gene3497	BBBOND_0310720	LK391709.1	2646212	2651391	-	CDR97169.1	hypothetical protein	0.648356	6.73967	0.0275836	0.0455485	1	96.2231	61.5261	93.4919	112.69	162.857	116.7	2454	1908	2468	172	564	168
gene278	BBBOND_0102760	LK391707.1	609945	611251	-	CDR93950.1	sun-family protein%2C putative	0.647987	3.72195	0.059307	0.090135	0	8.90083	9.77066	13.2965	14.4138	15.3039	20.8394	227	303	351	22	53	30
gene2703	BBBOND_0302790	LK391709.1	668864	673795	-	CDR96375.1	hypothetical protein%2C conserved	0.646222	6.53046	0.0171741	0.0296483	1	81.8328	70.8131	65.0049	105.483	96.7321	139.624	2087	2196	1716	161	335	201
gene3564	BBBOND_0311390	LK391709.1	2800109	2801089	+	CDR97236.1	SNARE domain containing protein%2C putative	0.640776	6.90735	0.104433	0.150077	0	90.3023	153.396	39.2454	145.449	138.313	157.684	2303	4757	1036	222	479	227
gene38	BBBOND_0100390	LK391707.1	103470	104904	-	CDR93710.1	actin-related protein%2C putative	0.640234	5.16061	0.028223	0.04646	1	32.937	21.0891	31.2145	38.0001	43.6017	51.4037	840	654	824	58	151	74
gene3859	BBBOND_0400230	LK391710.1	86810	87115	-	CDR97531.1	hypothetical protein%2C conserved	0.640109	3.57367	0.0574068	0.0874971	0	10.4693	9.93189	8.59913	17.0345	11.8389	17.3661	267	308	227	26	41	25
gene3277	BBBOND_0308530	LK391709.1	2076433	2077658	-	CDR96949.1	hypothetical protein	0.637011	3.84154	0.101669	0.146331	0	7.95977	17.5098	9.281	22.2759	17.3252	14.5875	203	543	245	34	60	21
gene2154	BBBOND_0209790	LK391708.1	2199358	2199651	-	CDR95826.1	dynein light chain 1%2C putative	0.632566	4.82327	0.0624106	0.0941597	0	20.3111	31.0533	16.4406	41.9311	38.9816	23.6179	518	963	434	64	135	34
gene1860	BBBOND_0206900	LK391708.1	1529340	1531118	+	CDR95532.1	hypothetical protein%2C conserved	0.632444	4.4934	0.048148	0.0749506	0	16.2332	13.737	24.2821	25.5518	25.699	33.343	414	426	641	39	89	48
gene3906	BBBOND_0400700	LK391710.1	173991	175144	-	CDR97578.1	MIF4G domain containing protein%2C putative	0.631318	7.9093	0.0300438	0.0490882	1	185.31	226.66	155.39	266.001	254.68	359.131	4726	7029	4102	406	882	517
gene644	BBBOND_0106250	LK391707.1	1354826	1355392	-	CDR94316.1	hypothetical protein	0.630584	0.797683	0.263556	0.334341	0	1.25474	1.51558	1.55315	2.62069	1.73252	2.77858	32	47	41	4	6	4
gene106	BBBOND_0101070	LK391707.1	274102	274533	+	CDR93778.1	nuclear transport factor domain containing protein%2C putative	0.630405	6.83095	0.0173458	0.0299171	1	101.909	87.1942	80.4227	125.793	135.425	156.295	2599	2704	2123	192	469	225
gene4293	BBBOND_0404520	LK391711.1	131916	133820	+	CDR97965.1	DNA primase%2C large subunit%2C putative	0.629424	4.10051	0.0995439	0.143383	0	15.2922	8.54529	17.615	22.2759	26.854	13.8929	390	265	465	34	93	20
gene1705	BBBOND_0205350	LK391708.1	1219490	1221136	-	CDR95377.1	protein kinase domain containing protein%2C putative	0.627811	6.78403	0.0284092	0.0467045	1	100.379	61.5906	99.2878	152.655	123.009	128.509	2560	1910	2621	233	426	185
gene2733	BBBOND_0303090	LK391709.1	750242	761041	-	CDR96405.1	VACUOLAR PROTEIN SORTING-ASSOCIATED PROTEIN domain containing protein%2C putative	0.627032	7.36124	0.0215023	0.0363945	1	146.334	136.112	106.75	214.242	205.303	181.302	3732	4221	2818	327	711	261
gene2935	BBBOND_0305100	LK391709.1	1281630	1281896	+	CDR96607.1	hypothetical protein	0.623605	3.5389	0.113923	0.161902	0	11.7632	10.4156	6.21259	9.82761	17.3252	15.9768	300	323	164	15	60	23
gene2850	BBBOND_0304260	LK391709.1	1076417	1076923	+	CDR96522.1	Mitochondrial intermediate peptidase 1	0.622559	1.03669	0.345563	0.420734	0	2.35264	0.838406	1.96985	4.58622	2.59877	0.694645	60	26	52	7	9	1
gene2877	BBBOND_0304520	LK391709.1	1135233	1136140	+	CDR96549.1	60S ribosomal protein L32%2C putative	0.621191	8.58032	0.0203951	0.0346465	1	321.606	298.053	286.65	440.932	463.448	489.725	8202	9243	7567	673	1605	705
gene1382	BBBOND_0202110	LK391708.1	523852	525133	+	CDR95054.1	HORMA domain containing protein%2C putative	0.621165	1.86064	0.337647	0.412313	0	2.03896	5.28841	2.08349	9.82761	0.866258	4.86252	52	164	55	15	3	7
gene3900	BBBOND_0400640	LK391710.1	164689	165972	-	CDR97572.1	ribosomal protein L2%2C putative	0.616419	4.02331	0.0599677	0.0909164	0	13.0964	12.0279	14.5465	26.2069	15.0151	20.8394	334	373	384	40	52	30
gene1712	BBBOND_0205420	LK391708.1	1238625	1240143	-	CDR95384.1	hypothetical protein%2C conserved	0.615176	7.83184	0.0285691	0.046926	1	189.897	209.053	142.435	302.035	275.759	251.461	4843	6483	3760	461	955	362
gene12	BBBOND_0100130	LK391707.1	28699	29037	-	CDR93684.1	ribosomal protein S14%2C putative	0.61497	4.67105	0.0360908	0.0578012	0	19.2525	18.2515	24.0927	27.5173	29.164	38.2055	491	566	636	42	101	55
gene3523	BBBOND_0310980	LK391709.1	2701541	2702573	+	CDR97195.1	METHYLTRANSFERASE-RELATED%2C putative	0.612685	5.08418	0.022713	0.0381444	1	27.9964	25.8294	27.8809	40.6208	37.8266	47.2359	714	801	736	62	131	68
gene545	BBBOND_0105260	LK391707.1	1160553	1161290	-	CDR94217.1	cell cycle regulator protein%2C putative	0.612254	6.6929	0.0195846	0.0333762	1	88.2633	78.52	80.0439	130.38	109.726	138.234	2251	2435	2113	199	380	199
gene4396	BBBOND_0405530	LK391711.1	351968	355799	+	CDR98068.1	hypothetical protein%2C conserved	0.611418	2.77967	0.212318	0.278355	0	5.88161	2.41848	8.82642	9.82761	8.66258	7.6411	150	75	233	15	30	11
gene4314	BBBOND_0404720	LK391711.1	161822	163603	-	CDR97986.1	splicing factor 3B subunit 2%2C putative	0.608854	6.88383	0.023306	0.0389865	1	87.7928	96.3522	97.8483	123.828	134.559	172.272	2239	2988	2583	189	466	248
gene3844	BBBOND_0400120	LK391710.1	47864	48890	+	CDR97516.1	CSL zinc finger domain containing protein%2C putative	0.608086	3.66814	0.18688	0.249307	0	8.86162	4.86921	17.6528	19.6552	13.2826	15.2822	226	151	466	30	46	22
gene3296	BBBOND_0308710	LK391709.1	2143177	2143492	-	CDR96968.1	hypothetical protein%2C conserved	0.607056	0.788821	0.353205	0.428637	0	1.52922	1.38659	1.40162	3.93104	2.02127	0.694645	39	43	37	6	7	1
gene543	BBBOND_0105240	LK391707.1	1159200	1159730	+	CDR94215.1	ribosomal protein L16%2C putative	0.601241	4.25108	0.0788324	0.116527	0	17.7232	11.2217	17.5771	16.3793	25.4102	28.4804	452	348	464	25	88	41
gene332	BBBOND_0103240	LK391707.1	734037	735657	+	CDR94004.1	WD domain%2C G-beta repeat containing protein%2C putative	0.599448	6.67073	0.0220452	0.0371401	1	69.3637	88.0971	86.9384	121.862	122.142	126.425	1769	2732	2295	186	423	182
gene3901	BBBOND_0400650	LK391710.1	166161	167880	+	CDR97573.1	hypothetical protein%2C conserved	0.597721	5.83615	0.0552412	0.0847169	0	49.2487	30.7308	57.7695	55.0346	64.9693	88.9146	1256	953	1525	84	225	128
gene887	BBBOND_0108570	LK391707.1	1908582	1910600	-	CDR94559.1	SET AND MYND DOMAIN CONTAINING protein%2C putative	0.596465	6.57474	0.031214	0.0507774	0	68.7756	97.4163	62.8078	121.207	106.838	118.784	1754	3021	1658	185	370	171
gene2489	BBBOND_0300660	LK391709.1	192054	193297	+	CDR96161.1	protein kinase domain containing protein%2C putative	0.591633	4.93055	0.0358962	0.057539	0	26.7025	24.8942	22.5775	45.207	33.7841	33.343	681	772	596	69	117	48
gene1965	BBBOND_0207910	LK391708.1	1762341	1763942	+	CDR95637.1	WD domain%2C G-beta repeat domain containing protein%2C putative	0.589423	5.18008	0.0341277	0.05506	0	33.8388	23.5721	30.722	40.6208	47.0667	44.4573	863	731	811	62	163	64
gene1318	BBBOND_0201470	LK391708.1	385248	385686	-	CDR94990.1	hypothetical protein	0.589182	2.75041	0.138233	0.191334	0	4.47002	6.99747	5.37919	6.55174	8.95133	9.72503	114	217	142	10	31	14
gene3049	BBBOND_0306250	LK391709.1	1550580	1552249	-	CDR96721.1	Cell division cycle protein 123	0.587449	2.89337	0.191349	0.254631	0	6.03845	4.22428	8.29608	11.7931	10.6838	4.86252	154	131	219	18	37	7
gene2287	BBBOND_0211060	LK391708.1	2480424	2481567	+	CDR95959.1	GTP-binding protein%2C putative	0.584558	3.04176	0.148797	0.204589	0	6.11687	5.86884	8.71278	16.3793	7.21882	8.33574	156	182	230	25	25	12
gene906	BBBOND_0108760	LK391707.1	1952468	1953409	+	CDR94578.1	hypothetical protein%2C conserved	0.584164	6.26369	0.050593	0.078226	0	55.64	79.8743	50.231	89.7588	114.346	72.9377	1419	2477	1326	137	396	105
gene667	BBBOND_0106480	LK391707.1	1396984	1398304	+	CDR94339.1	hypothetical protein	0.584049	3.50064	0.116421	0.164822	0	11.3711	8.31957	8.40972	17.6897	15.0151	9.03039	290	258	222	27	52	13
gene2340	BBBOND_0211560	LK391708.1	2605597	2608695	-	CDR96012.1	DEAH box RNA helicase%2C putative	0.58237	5.9505	0.0581221	0.0885149	0	43.1318	42.9844	63.8306	72.7243	52.8417	100.724	1100	1333	1685	111	183	145
gene2202	BBBOND_0210270	LK391708.1	2314112	2315564	-	CDR95874.1	hypothetical protein	0.581868	3.90354	0.0933819	0.135768	0	10.7437	9.67392	16.5922	21.6207	17.3252	16.6715	274	300	438	33	60	24
gene109	BBBOND_0101100	LK391707.1	287027	288205	+	CDR93781.1	actin family protein%2C putative	0.581817	5.60735	0.0635317	0.0956187	0	33.7604	28.0866	56.633	63.5518	49.3767	65.2966	861	871	1495	97	171	94
gene2818	BBBOND_0303940	LK391709.1	995299	995712	-	CDR96490.1	SOH1 family protein%2C putative	0.577571	1.89467	0.235213	0.303875	0	3.45054	2.61196	3.37147	2.62069	5.4863	5.55716	88	81	89	4	19	8
gene3413	BBBOND_0309880	LK391709.1	2464930	2466420	-	CDR97085.1	tubulin beta chain%2C putative	0.576718	9.24294	0.0942615	0.136727	0	424.064	687.977	348.322	856.312	840.27	480.694	10815	21335	9195	1307	2910	692
gene773	BBBOND_0107430	LK391707.1	1651227	1652914	+	CDR94445.1	26S protease regulatory subunit 7%2C putative	0.575569	7.86318	0.0701634	0.104837	0	198.955	240.816	122.585	226.69	274.026	337.597	5074	7468	3236	346	949	486
gene29	BBBOND_0100300	LK391707.1	79072	79944	+	CDR93701.1	ribosomal protein L7/L12%2C putative	0.574334	4.67859	0.051224	0.0790774	0	17.3703	19.5091	25.9868	29.4828	29.164	35.4269	443	605	686	45	101	51
gene2809	BBBOND_0303850	LK391709.1	972421	973484	-	CDR96481.1	Probable ribosomal RNA small subunit methyltransferase mra1	0.574032	5.04892	0.036971	0.0590583	0	28.9375	25.6681	26.3656	37.3449	37.2491	46.5412	738	796	696	57	129	67
gene1537	BBBOND_0203670	LK391708.1	838940	840503	-	CDR95209.1	hypothetical protein%2C conserved	0.572946	4.63431	0.0570692	0.0870896	0	20.5072	15.5105	25.0398	27.5173	31.1853	31.9537	523	481	661	42	108	46
gene1475	BBBOND_0203040	LK391708.1	706940	708097	-	CDR95147.1	protein phosphatase 1%2C regulatory (inhibitor) subunit 7%2C putative	0.572645	6.85664	0.028628	0.0469812	0	94.0273	97.3196	89.5143	126.449	133.981	157.684	2398	3018	2363	193	464	227
gene3444	BBBOND_0310190	LK391709.1	2530515	2531416	+	CDR97116.1	hypothetical protein%2C conserved	0.570872	10.7435	0.135634	0.188324	0	1251.96	2198.04	690.166	1780.11	1953.41	2416.67	31929	68164	18219	2717	6765	3479
gene1867	BBBOND_0206970	LK391708.1	1542229	1543188	-	CDR95539.1	Charged multivesicular body protein 5	0.569756	6.37627	0.0485113	0.0754531	0	67.5208	70.9743	63.4139	85.1726	78.5407	137.54	1722	2201	1674	130	272	198
gene438	BBBOND_0104190	LK391707.1	944042	944836	+	CDR94110.1	proteosome A%2C putative	0.568221	7.04802	0.0345354	0.0556454	0	106.065	125.535	89.5143	159.862	157.948	158.379	2705	3893	2363	244	547	228
gene4124	BBBOND_0402840	LK391710.1	622708	623344	+	CDR97796.1	hypothetical protein%2C conserved	0.567133	6.51465	0.0406898	0.0643636	0	65.2466	89.6127	67.5051	87.7933	118.966	122.258	1664	2779	1782	134	412	176
gene1473	BBBOND_0203020	LK391708.1	704910	705662	+	CDR95145.1	hypothetical protein%2C conserved	0.563908	8.76483	0.1843	0.246395	0	294.316	612.552	147.397	399.001	591.654	567.525	7506	18996	3891	609	2049	817
gene1319	BBBOND_0201480	LK391708.1	386411	387754	+	CDR94991.1	hypothetical protein%2C conserved	0.562539	9.16649	0.0610076	0.0922675	0	438.689	589.367	365.255	561.484	732.566	763.415	11188	18277	9642	857	2537	1099
gene484	BBBOND_0104650	LK391707.1	1033114	1034571	-	CDR94156.1	DnaJ domain containing protein%2C putative	0.561263	6.70749	0.0405013	0.0641199	0	83.9501	102.866	67.7324	125.138	116.945	134.066	2141	3190	1788	191	405	193
gene1514	BBBOND_0203430	LK391708.1	793246	794609	+	CDR95186.1	hypothetical protein%2C conserved	0.560961	4.74616	0.0418553	0.0661229	0	21.4483	23.2819	21.4031	34.069	30.0303	34.0376	547	722	565	52	104	49
gene4393	BBBOND_0405490	LK391711.1	344548	345714	-	CDR98065.1	hypothetical protein%2C conserved	0.56086	2.74312	0.200067	0.264666	0	5.76397	3.28913	7.95514	7.86208	7.21882	10.4197	147	102	210	12	25	15
gene1678	BBBOND_0205080	LK391708.1	1148442	1149415	-	CDR95350.1	hypothetical protein	0.558763	6.80086	0.0453789	0.0710561	0	98.8502	90.1287	82.8093	104.828	125.896	170.188	2521	2795	2186	160	436	245
gene299	BBBOND_0102940	LK391707.1	650820	652194	-	CDR93971.1	hypothetical protein%2C conserved	0.558217	3.38137	0.139868	0.193239	0	10.7829	7.38442	7.99303	8.51726	13.2826	16.6715	275	229	211	13	46	24
gene3385	BBBOND_0309600	LK391709.1	2397085	2398524	-	CDR97057.1	hypothetical protein%2C conserved	0.556528	7.54843	0.0408133	0.0645314	0	158.254	127.019	170.657	231.276	223.206	216.035	4036	3939	4505	353	773	311
gene3169	BBBOND_0307450	LK391709.1	1827520	1827807	-	CDR96841.1	hypothetical protein	0.556206	4.78839	0.113102	0.160981	0	18.8996	22.9594	26.6308	38.6552	17.6139	46.5412	482	712	703	59	61	67
gene3542	BBBOND_0311170	LK391709.1	2740814	2741585	-	CDR97214.1	Exosome complex component RRP40	0.55414	6.62662	0.0424274	0.0669414	0	79.4801	71.5225	90.4613	97.6209	115.501	141.708	2027	2218	2388	149	400	204
gene3860	BBBOND_0400240	LK391710.1	88289	90181	-	CDR97532.1	serine/threonine protein kinase%2C putative	0.551481	7.02118	0.0461099	0.0721096	0	103.555	127.373	86.4459	169.035	161.701	134.066	2641	3950	2282	258	560	193
gene2362	BBBOND_0211760	LK391708.1	2662985	2664796	-	CDR96034.1	eIF-4A-like DEAD family RNA helicase%2C putative	0.550842	8.87262	0.0439046	0.0688635	0	349.054	375.412	417.834	573.932	588.478	510.564	8902	11642	11030	876	2038	735
gene3037	BBBOND_0306130	LK391709.1	1528896	1530512	-	CDR96709.1	phenylalanyl-tRNA synthetase family protein%2C putative	0.550307	6.55535	0.0557624	0.0854106	0	59.4434	79.3261	91.4463	110.724	88.9358	138.929	1516	2460	2414	169	308	200
gene2614	BBBOND_0301900	LK391709.1	463164	465693	-	CDR96286.1	hypothetical protein%2C conserved	0.550223	6.54358	0.0421833	0.0666128	0	69.8735	77.2301	81.3319	124.483	123.009	86.136	1782	2395	2147	190	426	124
gene3015	BBBOND_0305910	LK391709.1	1475190	1477204	-	CDR96687.1	hypothetical protein%2C conserved	0.549663	3.96343	0.105396	0.151344	0	11.2927	11.8344	15.8724	16.3793	15.8814	25.7019	288	367	419	25	55	37
gene3400	BBBOND_0309750	LK391709.1	2438801	2439229	+	CDR97072.1	hypothetical protein	0.548233	1.89895	0.255662	0.326329	0	3.99949	2.99891	2.57595	7.86208	3.75378	2.77858	102	93	68	12	13	4
gene3562	BBBOND_0311370	LK391709.1	2796569	2797252	+	CDR97234.1	hypothetical protein%2C conserved	0.5444	6.65547	0.0988523	0.142608	0	50.1897	122.311	74.7026	125.138	128.784	106.281	1280	3793	1972	191	446	153
gene1853	BBBOND_0206830	LK391708.1	1514811	1515143	+	CDR95525.1	hypothetical protein%2C conserved	0.543859	5.03515	0.0676021	0.101417	0	26.2712	20.7344	34.1692	40.6208	33.4953	45.1519	670	643	902	62	116	65
gene1669	BBBOND_0204990	LK391708.1	1130584	1131240	-	CDR95341.1	hypothetical protein%2C conserved	0.54251	5.20377	0.0565247	0.0863649	0	30.6628	25.2489	35.2678	52.4139	44.7567	35.4269	782	783	931	80	155	51
gene4031	BBBOND_0401950	LK391710.1	427945	429113	+	CDR97703.1	ribosomal protein L17%2C putative	0.541397	9.55391	0.0713405	0.106297	0	570.673	693.555	573.831	728.553	757.687	1189.93	14554	21508	15148	1112	2624	1713
gene536	BBBOND_0105170	LK391707.1	1146960	1148705	+	CDR94208.1	hypothetical protein%2C conserved	0.536827	7.4758	0.0464645	0.0725727	0	159.666	133.371	143.988	222.104	187.689	225.065	4072	4136	3801	339	650	324
gene3083	BBBOND_0306590	LK391709.1	1611492	1615475	-	CDR96755.1	phospholipid-translocating P-type ATPase%2C flippase family protein%2C putative	0.53562	7.02888	0.384229	0.460284	0	98.811	203.604	19.9257	177.552	56.5955	234.095	2520	6314	526	271	196	337
gene3626	BBBOND_0312010	LK391709.1	2933392	2934953	-	CDR97298.1	RNA recognition motif domain containing protein%2C putative	0.534882	7.41589	0.0467952	0.0730586	0	135.081	155.847	128.722	180.828	203.571	223.676	3445	4833	3398	276	705	322
gene951	BBBOND_0109210	LK391707.1	2046343	2047564	+	CDR94623.1	hypothetical protein%2C conserved	0.532733	1.44504	0.294246	0.368431	0	2.58791	2.41848	1.96985	2.62069	3.75378	3.47323	66	75	52	4	13	5
gene3773	BBBOND_0313470	LK391709.1	3300888	3303632	+	CDR97445.1	helicase conserved C-terminal domain containing protein%2C putative	0.531741	6.19291	0.0916147	0.133512	0	52.2679	87.3877	40.9879	77.9657	85.4708	97.9449	1333	2710	1082	119	296	141
gene282	BBBOND_0102790	LK391707.1	613740	614848	+	CDR93954.1	26S proteasome regulatory subunit%2C putative	0.53061	7.36485	0.053721	0.0826238	0	117.122	166.327	122.32	202.449	180.759	203.531	2987	5158	3229	309	626	293
gene4365	BBBOND_0405210	LK391711.1	278948	279641	+	CDR98037.1	hypothetical protein	0.526691	3.34103	0.186416	0.248955	0	10.7045	5.09493	9.92499	13.7586	12.7051	10.4197	273	158	262	21	44	15
gene494	BBBOND_0104750	LK391707.1	1066115	1069240	-	CDR94166.1	hypothetical protein%2C conserved	0.525727	5.94824	0.071697	0.106742	0	55.091	38.1797	59.7772	55.6898	78.8295	85.4413	1405	1184	1578	85	273	123
gene2474	BBBOND_0300510	LK391709.1	155167	160568	-	CDR96146.1	E3 ubiquitin-protein ligase l	0.523316	7.33105	0.0832441	0.122416	0	172.527	98.8674	126.259	161.828	174.118	236.179	4400	3066	3333	247	603	340
gene4002	BBBOND_0401660	LK391710.1	374162	375925	+	CDR97674.1	MIF4G/MA3 domains containing protein%2C putative	0.523143	6.92209	0.11781	0.166473	0	94.341	145.399	60.0045	118.586	145.531	166.715	2406	4509	1584	181	504	240
gene3081	BBBOND_0306570	LK391709.1	1609836	1610924	-	CDR96753.1	THO complex subunit 3	0.522979	5.47421	0.125201	0.175518	0	28.5062	39.4696	42.8441	61.5863	28.2978	71.5484	727	1224	1131	94	98	103
gene108	BBBOND_0101090	LK391707.1	280096	286212	-	CDR93780.1	phosphatidylinositol-4-phosphate 5-kinase family protein%2C putative	0.521177	3.6701	0.254305	0.325378	0	9.56741	4.80471	17.8801	16.3793	15.3039	14.5875	244	149	472	25	53	21
gene2862	BBBOND_0304380	LK391709.1	1093337	1094430	-	CDR96534.1	dimethyladenosine transferase%2C putative	0.521006	3.65796	0.314353	0.38884	0	6.19529	6.48152	19.7363	13.1035	8.66258	25.7019	158	201	521	20	30	37
gene3923	BBBOND_0400870	LK391710.1	209184	215388	+	CDR97595.1	formin homology 2 domain containing protein%2C putative	0.516237	7.20166	0.111329	0.158639	0	114.338	174.195	76.0284	146.759	190.866	183.386	2916	5402	2007	224	661	264
gene3379	BBBOND_0309540	LK391709.1	2387454	2388356	-	CDR97051.1	hypothetical protein%2C conserved	0.515344	6.45807	0.0456159	0.0713972	0	67.7169	70.8453	79.7408	97.6209	103.373	111.143	1727	2197	2105	149	358	160
gene3150	BBBOND_0307260	LK391709.1	1784513	1788110	-	CDR96822.1	hypothetical protein%2C conserved	0.513505	5.17157	0.166674	0.225997	0	29.3688	19.1866	41.594	23.5863	45.9117	59.0448	749	595	1098	36	159	85
gene1885	BBBOND_0207150	LK391708.1	1578439	1578780	+	CDR95557.1	hypothetical protein	0.512112	2.40985	0.21075	0.276746	0	3.60739	4.83696	5.22767	6.55174	6.64131	6.25181	92	150	138	10	23	9
gene389	BBBOND_0103750	LK391707.1	851597	852867	-	CDR94061.1	Mitochondrial carrier protein%2C putative	0.510483	5.75576	0.0628935	0.0947732	0	36.7404	44.4678	53.5646	62.2415	55.7293	75.0217	937	1379	1414	95	193	108
gene3876	BBBOND_0400400	LK391710.1	117964	119041	-	CDR97548.1	ATP binding protein%2C putative	0.509306	5.74432	0.0560125	0.0857095	0	43.916	51.304	38.5256	67.4829	55.1518	68.7699	1120	1591	1017	103	191	99
gene2573	BBBOND_0301490	LK391709.1	376019	378004	-	CDR96245.1	hypothetical protein%2C conserved	0.508808	7.41718	0.0607347	0.0919295	0	154.412	138.917	131.184	207.69	223.206	172.272	3938	4308	3463	317	773	248
gene4212	BBBOND_0403720	LK391710.1	811917	813339	+	CDR97884.1	CAAX metallo endopeptidase%2C putative	0.504492	8.90717	0.0686029	0.102711	0	390.147	402.145	399.879	513.656	505.317	673.111	9950	12471	10556	784	1750	969
gene4172	BBBOND_0403320	LK391710.1	722679	725216	+	CDR97844.1	hypothetical protein%2C conserved	0.503838	7.14395	0.0616367	0.0930676	0	124.965	103.64	123.494	147.414	156.504	195.89	3187	3214	3260	225	542	282
gene2696	BBBOND_0302720	LK391709.1	654128	655879	+	CDR96368.1	protein kinase domain containing protein%2C putative	0.503298	6.01341	0.11342	0.161358	0	31.447	65.8471	64.0957	77.9657	84.8933	65.2966	802	2042	1692	119	294	94
gene4299	BBBOND_0404580	LK391711.1	141822	143850	-	CDR97971.1	hypothetical protein%2C conserved	0.502196	3.54292	0.13928	0.19257	0	10.1948	9.31921	10.228	13.7586	15.8814	11.809	260	289	270	21	55	17
gene429	BBBOND_0104100	LK391707.1	929265	929521	+	CDR94101.1	hypothetical protein	0.498312	3.58948	0.189863	0.252924	0	11.0966	10.4801	9.20524	9.17243	12.7051	22.2286	283	325	243	14	44	32
gene1141	BBBOND_0111110	LK391707.1	2454728	2455555	-	CDR94813.1	MORN repeat containing protein%2C putative	0.498239	4.42848	0.0941901	0.136727	0	16.3901	22.2823	15.7966	24.2414	25.1215	27.7858	418	691	417	37	87	40
gene1478	BBBOND_0203070	LK391708.1	715060	717091	+	CDR95150.1	hypothetical protein%2C conserved	0.498236	4.2198	0.0973437	0.140868	0	17.0959	14.6399	15.5315	22.9311	22.8115	20.8394	436	454	410	35	79	30
gene325	BBBOND_0103170	LK391707.1	719188	720178	-	CDR93997.1	eukaryotic translation initiation factor 2%2C beta%2C putative	0.497204	7.67801	0.0781087	0.115549	0	150.922	210.988	148.761	233.897	217.431	270.217	3849	6543	3927	357	753	389
gene4020	BBBOND_0401830	LK391710.1	409907	411223	-	CDR97692.1	actin%2C putative	0.496484	6.143	0.133338	0.185457	0	58.0711	37.3736	81.4834	88.4484	99.6197	60.4341	1481	1159	2151	135	345	87
gene2770	BBBOND_0303460	LK391709.1	841788	842862	+	CDR96442.1	hypothetical protein%2C conserved	0.491649	8.77472	0.0902837	0.131675	0	374.384	429.135	289.832	475.656	455.363	607.12	9548	13308	7651	726	1577	874
gene658	BBBOND_0106390	LK391707.1	1374661	1377213	-	CDR94330.1	hypothetical protein%2C conserved	0.491446	6.25003	0.0629565	0.0948296	0	61.1687	60.3652	69.3613	103.517	84.6045	80.5788	1560	1872	1831	158	293	116
gene1335	BBBOND_0201640	LK391708.1	416902	418435	-	CDR95007.1	hypothetical protein%2C conserved	0.486452	5.72655	0.0602635	0.0912534	0	50.2289	40.2435	42.9199	60.276	62.6593	63.9073	1281	1248	1133	92	217	92
gene2601	BBBOND_0301770	LK391709.1	428300	429757	-	CDR96273.1	MITOCHONDRIAL GTPASE 2(YEAST)/OBG-RELATED%2C putative	0.484455	2.4217	0.418732	0.494769	0	3.72502	1.90254	8.06879	4.58622	9.52884	4.16787	95	59	213	7	33	6
gene3182	BBBOND_0307580	LK391709.1	1848387	1848905	-	CDR96854.1	sedlin%2C N-terminal conserved region family protein%2C putative	0.479959	3.8864	0.202897	0.26789	0	11.7632	15.446	10.5311	16.3793	23.6777	11.1143	300	479	278	25	82	16
gene3464	BBBOND_0310390	LK391709.1	2576335	2577984	+	CDR97136.1	membrane protein%2C putative	0.477785	7.00636	0.086169	0.12607	0	126.376	91.0316	106.106	125.793	145.82	179.218	3223	2823	2801	192	505	258
gene1269	BBBOND_0200980	LK391708.1	280284	280609	-	CDR94941.1	RNA polymerase small subunit protein%2C putative	0.476155	1.64393	0.326504	0.400939	0	2.78396	2.51522	2.84112	5.24139	3.46503	2.77858	71	78	75	8	12	4
gene2314	BBBOND_0211330	LK391708.1	2551203	2551808	-	CDR95986.1	translation initiation factor eIF-1A%2C putative	0.473841	7.05232	0.0686801	0.102785	0	112.26	103.543	118.645	152.655	149.574	162.547	2863	3211	3132	233	518	234
gene1524	BBBOND_0203530	LK391708.1	815124	817173	+	CDR95196.1	hypothetical protein%2C conserved	0.473426	6.29024	0.0646093	0.0970835	0	67.7953	63.7511	66.0656	96.9657	84.8933	93.0824	1729	1977	1744	148	294	134
gene1977	BBBOND_0208030	LK391708.1	1791892	1794001	-	CDR95649.1	hypothetical protein%2C conserved	0.470992	5.14237	0.170789	0.230819	0	28.0357	17.2841	44.5109	46.5173	39.2704	38.9001	715	536	1175	71	136	56
gene3588	BBBOND_0311630	LK391709.1	2855744	2857370	-	CDR97260.1	hypothetical protein%2C conserved	0.468798	2.76691	0.246668	0.316367	0	5.80319	5.8366	6.02318	7.86208	10.1063	5.55716	148	181	159	12	35	8
gene829	BBBOND_0107990	LK391707.1	1779847	1781035	+	CDR94501.1	phosphotyrosyl phosphatase activator%2C putative	0.468543	5.41431	0.0726806	0.10812	0	38.6618	33.891	35.7224	51.7587	45.9117	52.793	986	1051	943	79	159	76
gene2118	BBBOND_0209430	LK391708.1	2117710	2118318	-	CDR95790.1	ribosomal protein L13%2C putative	0.467887	9.2314	0.0840719	0.123389	0	484.213	544.9	485.34	653.863	676.259	764.804	12349	16898	12812	998	2342	1101
gene2125	BBBOND_0209500	LK391708.1	2127805	2128644	-	CDR95797.1	hypothetical protein%2C conserved	0.464607	4.91041	0.228928	0.297199	0	18.5859	33.2138	25.3428	32.1035	17.9027	58.3502	474	1030	669	49	62	84
gene1313	BBBOND_0201420	LK391708.1	376932	378305	-	CDR94985.1	hypothetical protein%2C conserved	0.463183	6.67012	0.0739346	0.109679	0	83.8717	82.2605	91.8251	106.793	121.565	127.12	2139	2551	2424	163	421	183
gene3069	BBBOND_0306450	LK391709.1	1589834	1590196	+	CDR96741.1	hypothetical protein	0.462867	2.26196	0.281461	0.353799	0	3.33291	3.6116	5.64436	8.51726	4.04254	5.55716	85	112	149	13	14	8
gene2949	BBBOND_0305240	LK391709.1	1316405	1316662	-	CDR96621.1	hypothetical protein%2C conserved	0.462661	4.06211	0.130435	0.182168	0	13.5277	15.6073	13.7889	19.6552	17.3252	22.9233	345	484	364	30	60	33
gene863	BBBOND_0108330	LK391707.1	1852195	1853541	+	CDR94535.1	TRANSLATION elongation factor%2C putative	0.461677	0.196833	0.456588	0.532733	0	1.13711	0.967392	0.757633	2.62069	0.577505	1.38929	29	30	20	4	2	2
gene1852	BBBOND_0206820	LK391708.1	1512181	1514658	-	CDR95524.1	HSDA/SDA1-RELATED protein%2Cputative	0.461635	5.3218	0.0976061	0.141138	0	35.6817	31.2145	35.1163	47.8277	54.5743	36.8162	910	968	927	73	189	53
gene2435	BBBOND_0300120	LK391709.1	65001	66686	-	CDR96107.1	ThiF family domain containing protein%2C putative	0.459703	4.76981	0.186675	0.249123	0	27.3299	13.1243	29.4719	39.3104	25.699	31.9537	697	407	778	60	89	46
gene91	BBBOND_0100920	LK391707.1	240024	241304	-	CDR93763.1	hypothetical protein%2C conserved	0.459	6.74297	0.130132	0.181813	0	84.7343	114.152	72.7706	148.724	137.158	86.8306	2161	3540	1921	227	475	125
gene3125	BBBOND_0307010	LK391709.1	1710809	1711424	-	CDR96797.1	proteasome A-type and B-type family protein%2C putative	0.457337	6.70677	0.0836682	0.122991	0	97.517	90.6124	77.0512	128.414	125.607	109.754	2487	2810	2034	196	435	158
gene738	BBBOND_0107190	LK391707.1	1572468	1575552	-	CDR94410.1	DNA repair and recombination protein RAD54-like %2C putative	0.457097	6.1078	0.0779549	0.115367	0	52.9345	62.171	60.2697	76.0001	78.8295	86.136	1350	1928	1591	116	273	124
gene1920	BBBOND_0207470	LK391708.1	1654373	1655466	-	CDR95592.1	hypothetical protein%2C conserved	0.4549	4.41883	0.205365	0.270477	0	16.2724	27.6997	10.9857	24.8966	24.2552	26.3965	415	859	290	38	84	38
gene1372	BBBOND_0202010	LK391708.1	499020	499951	+	CDR95044.1	39S ribosomal protein L47%2C mitochondrial precursor%2C putative	0.454443	4.94646	0.115739	0.164106	0	24.8596	26.7	27.3884	45.8622	34.0728	28.4804	634	828	723	70	118	41
gene2709	BBBOND_0302850	LK391709.1	682746	683793	-	CDR96381.1	hypothetical protein%2C conserved	0.453366	7.21083	0.119245	0.168246	0	111.006	169.261	95.9163	166.414	183.647	164.631	2831	5249	2532	254	636	237
gene3045	BBBOND_0306210	LK391709.1	1546489	1547429	-	CDR96717.1	hypothetical protein%2C conserved	0.451128	2.76358	0.364221	0.438999	0	6.9403	4.77247	6.36411	5.24139	3.46503	17.3661	177	148	168	8	12	25
gene2666	BBBOND_0302420	LK391709.1	583111	583417	-	CDR96338.1	Tim10/DDP family zinc finger containing protein%2C putative	0.44638	1.71799	0.350812	0.426265	0	2.43106	2.93442	3.25782	2.62069	3.75378	5.55716	62	91	86	4	13	8
gene292	BBBOND_0102870	LK391707.1	630538	631749	-	CDR93964.1	cyclin dependent kinase binding protein%2C putative	0.44407	6.44205	0.151665	0.207918	0	51.915	107.8	62.2395	95.6554	105.395	100.724	1324	3343	1643	146	365	145
gene1611	BBBOND_0204410	LK391708.1	1006510	1006917	-	CDR95283.1	CGI-141 protein-like protein%2C putative	0.443811	5.27983	0.0977884	0.141347	0	38.2697	31.6015	29.8128	48.4829	44.7567	42.3733	976	980	787	74	155	61
gene152	BBBOND_0101530	LK391707.1	365861	368782	-	CDR93824.1	Pep3/Vps18/deep orange family protein%2C putative	0.438284	5.74995	0.175092	0.236035	0	47.5234	27.4094	63.1487	72.0691	61.5043	53.4877	1212	850	1667	110	213	77
gene586	BBBOND_0105670	LK391707.1	1237430	1237639	+	CDR94258.1	hypothetical protein	0.438045	-0.0603747	0.702838	0.761577	0	0.862636	0.935145	0.530343	0.655174	1.44376	0.694645	22	29	14	1	5	1
gene750	BBBOND_0107310	LK391707.1	1595105	1598011	-	CDR94422.1	hypothetical protein	0.435583	4.09137	0.360607	0.43549	0	13.6453	25.5714	5.03826	17.6897	18.7689	23.6179	348	793	133	27	65	34
gene2617	BBBOND_0301930	LK391709.1	469116	469983	+	CDR96289.1	hypothetical protein%2C conserved	0.434615	2.04409	0.370581	0.446232	0	3.72502	3.1279	3.97757	2.62069	6.35256	4.86252	95	97	105	4	22	7
gene1713	BBBOND_0205430	LK391708.1	1240904	1241767	-	CDR95385.1	proteasome alpha 5 subunit%2C putative	0.434211	6.66244	0.103403	0.148654	0	89.5965	83.9696	85.8777	141.518	107.416	102.113	2285	2604	2267	216	372	147
gene838	BBBOND_0108080	LK391707.1	1801008	1803122	-	CDR94510.1	hypothetical protein%2C conserved	0.433082	4.55134	0.147832	0.203487	0	17.3311	22.8627	20.4561	22.2759	26.5652	33.343	442	709	540	34	92	48
gene1666	BBBOND_0204960	LK391708.1	1124437	1126385	-	CDR95338.1	hypothetical protein%2C conserved	0.432634	5.47691	0.264982	0.335921	0	38.5049	17.2841	58.7923	59.6208	55.7293	38.9001	982	536	1552	91	193	56
gene1954	BBBOND_0207810	LK391708.1	1727086	1728987	-	CDR95626.1	hypothetical protein%2C conserved	0.431989	6.39048	0.168181	0.227626	0	58.424	80.5837	76.2936	80.5864	69.8781	141.708	1490	2499	2014	123	242	204
gene2785	BBBOND_0303610	LK391709.1	898517	900343	-	CDR96457.1	tetratricopeptide repeat domain containing protein%2C putative	0.428002	7.31785	0.114967	0.163137	0	146.923	114.668	147.625	165.759	204.726	179.218	3747	3556	3897	253	709	258
gene1511	BBBOND_0203400	LK391708.1	784419	786875	-	CDR95183.1	DEAD box RNA helicase%2C putative	0.426552	5.65154	0.131986	0.183886	0	47.2097	36.0515	46.3671	43.2415	64.9693	65.2966	1204	1118	1224	66	225	94
gene3578	BBBOND_0311530	LK391709.1	2835531	2837577	+	CDR97250.1	ZN/RING FINGER PROTEIN 2 domain containing protein%2C putative	0.42517	7.3001	0.107695	0.154229	0	147.079	120.634	136.904	163.793	184.224	195.195	3751	3741	3614	250	638	281
gene2795	BBBOND_0303710	LK391709.1	926797	929067	+	CDR96467.1	DNA POLYMERASE 2 ALPHA 70 KDA SUBUNIT%2C putative	0.423044	5.43262	0.158934	0.216528	0	34.976	29.5377	47.0869	38.0001	50.5317	61.1288	892	916	1243	58	175	88
gene3854	BBBOND_0400180	LK391710.1	76696	79172	-	CDR97526.1	hypothetical protein%2C conserved	0.421298	6.39069	0.121234	0.170599	0	70.5401	73.5863	71.9751	79.9312	88.6471	121.563	1799	2282	1900	122	307	175
gene2581	BBBOND_0301570	LK391709.1	387273	389090	-	CDR96253.1	Sorting and assembly machinery component 50 homolog A	0.420861	5.03147	0.151822	0.208057	0	26.232	23.5076	35.0026	45.207	35.2278	33.343	669	729	924	69	122	48
gene4316	BBBOND_0404740	LK391711.1	166775	169378	+	CDR97988.1	hypothetical protein%2C conserved	0.416922	8.76164	0.19987	0.264551	0	296.59	543.029	276.574	430.449	488.281	571.693	7564	16840	7301	657	1691	823
gene2652	BBBOND_0302280	LK391709.1	548996	550840	-	CDR96324.1	hypothetical protein%2C conserved	0.41679	7.80388	0.134007	0.186248	0	194.211	218.534	162.474	246.345	293.373	227.149	4953	6777	4289	376	1016	327
gene2035	BBBOND_0208610	LK391708.1	1931117	1933230	-	CDR95707.1	asparagine synthase%2C putative	0.416749	3.93191	0.275299	0.347461	0	16.0764	7.25544	16.5922	19.6552	18.1914	15.2822	410	225	438	30	63	22
gene763	BBBOND_0107359	LK391707.1	1624026	1625999	+	CDR94435.1	hypothetical protein%2C conserved	0.414686	5.29242	0.150381	0.206538	0	37.1718	30.5696	33.9798	47.1725	53.708	33.343	948	948	897	72	186	48
gene1560	BBBOND_0203900	LK391708.1	890775	891877	+	CDR95232.1	hypothetical protein%2C conserved	0.414283	4.22016	0.195256	0.259366	0	16.9782	14.7366	16.971	24.2414	23.9665	15.9768	433	457	448	37	83	23
gene2186	BBBOND_0210110	LK391708.1	2270081	2275711	+	CDR95858.1	hypothetical protein%2C conserved	0.414167	5.63138	0.195145	0.259311	0	34.1133	62.7837	31.4418	66.8277	56.3068	47.9305	870	1947	830	102	195	69
gene4325	BBBOND_0404820	LK391711.1	184255	185327	+	CDR97997.1	ubiquitin-conjugating enzyme E2%2C putative	0.413126	7.9341	0.140844	0.194444	0	221.305	242.88	166.111	272.552	263.631	303.56	5644	7532	4385	416	913	437
gene712	BBBOND_0106930	LK391707.1	1505767	1508631	+	CDR94384.1	adaptin subunit%2C putative	0.411279	5.66317	0.167677	0.227109	0	49.4839	32.0529	49.8522	72.7243	57.4618	44.4573	1262	994	1316	111	199	64
gene112	BBBOND_0101130	LK391707.1	292718	294410	-	CDR93784.1	myristoyl-CoA:protein N-myristoyltransferase%2C N-terminal domain containing protein%2C putative	0.409407	6.57522	0.167862	0.227276	0	79.5585	73.8442	93.2646	136.276	118.389	72.2431	2029	2290	2462	208	410	104
gene4108	BBBOND_0402680	LK391710.1	591106	592228	+	CDR97780.1	hypothetical protein%2C conserved	0.401006	6.41334	0.154162	0.21072	0	76.5001	88.0326	56.7088	83.2071	95.2884	113.922	1951	2730	1497	127	330	164
gene2195	BBBOND_0210200	LK391708.1	2296111	2296873	-	CDR95867.1	hypothetical protein%2C conserved	0.40064	2.57551	0.484611	0.560859	0	6.39135	1.87029	7.72785	12.4483	4.9088	4.16787	163	58	204	19	17	6
gene1303	BBBOND_0201320	LK391708.1	355433	356923	+	CDR94975.1	hypothetical protein%2C conserved	0.40053	6.356	0.126914	0.177784	0	71.3243	80.7772	60.5727	93.0347	90.0908	97.9449	1819	2505	1599	142	312	141
gene4395	BBBOND_0405520	LK391711.1	347537	351518	-	CDR98067.1	hypothetical protein%2C conserved	0.400393	2.61123	0.441502	0.518055	0	5.99924	2.12826	8.10667	7.20691	7.21882	6.94645	153	66	214	11	25	10
gene4026	BBBOND_0401900	LK391710.1	419677	420156	+	CDR97698.1	#REF!	0.399637	7.75042	0.160137	0.217927	0	202.994	215.535	139.48	222.759	260.166	252.851	5177	6684	3682	340	901	364
gene2659	BBBOND_0302350	LK391709.1	566798	570307	+	CDR96331.1	DNA-DIRECTED RNA POLYMERASE BETA SUBUNIT%2C putative	0.399574	6.88868	0.122903	0.17262	0	101.399	105.252	100.879	128.414	146.686	129.899	2586	3264	2663	196	508	187
gene2285	BBBOND_0211040	LK391708.1	2477180	2479201	+	CDR95957.1	CCR4-NOT TRANSCRIPTION COMPLEX RELATED domain containing protein%2Cputative	0.399082	6.09413	0.400578	0.477869	0	35.2504	94.6432	48.7158	95.0002	24.8327	117.395	899	2935	1286	145	86	169
gene1087	BBBOND_0110570	LK391707.1	2346734	2349607	-	CDR94759.1	hypothetical protein	0.397576	1.04219	0.609275	0.678552	0	2.66633	1.64457	1.06069	2.62069	3.17628	0.694645	68	51	28	4	11	1
gene806	BBBOND_0107760	LK391707.1	1726083	1729655	-	CDR94478.1	NUCLEOLAR RNA-ASSOCIATED PROTEIN%2C putative	0.397219	6.74588	0.137249	0.190258	0	93.9097	79.9388	105.008	107.448	128.206	131.288	2395	2479	2772	164	444	189
gene3318	BBBOND_0308930	LK391709.1	2230822	2231187	-	CDR96990.1	ribosomal protein L20%2C putative	0.396945	3.05929	0.304285	0.378652	0	7.72451	7.67464	6.66717	12.4483	10.1063	6.25181	197	238	176	19	35	9
gene4250	BBBOND_0404100	LK391711.1	34648	35346	+	CDR97922.1	hypothetical protein	0.396502	0.567488	0.655261	0.720284	0	1.60764	0.741667	1.47738	1.31035	2.02127	1.38929	41	23	39	2	7	2
gene2564	BBBOND_0301400	LK391709.1	357454	358251	+	CDR96236.1	hypothetical protein%2C conserved	0.395664	6.4144	0.179092	0.240468	0	73.1672	54.1739	94.5526	119.242	85.7595	87.5253	1866	1680	2496	182	297	126
gene322	BBBOND_0103150	LK391707.1	714556	715542	-	CDR93994.1	hypothetical protein%2C conserved	0.39555	3.59061	0.255454	0.326329	0	10.6653	9.54493	11.6297	18.3449	10.1063	14.5875	272	296	307	28	35	21
gene3106	BBBOND_0306820	LK391709.1	1672253	1673998	-	CDR96778.1	hypothetical protein%2C conserved	0.393717	5.5296	0.138109	0.191236	0	39.6812	36.8576	44.0563	60.276	51.6867	46.5412	1012	1143	1163	92	179	67
gene2954	BBBOND_0305290	LK391709.1	1325123	1325661	-	CDR96626.1	ubiquitin-conjugating enzyme family protein%2C putative	0.393584	4.54459	0.178506	0.239846	0	21.9188	16.2199	23.1078	26.8621	25.9877	27.7858	559	503	610	41	90	40
gene544	BBBOND_0105250	LK391707.1	1159788	1160489	+	CDR94216.1	hypothetical protein%2C conserved	0.39353	5.78498	0.15831	0.215835	0	52.4247	37.0834	54.2844	57.6553	56.3068	75.7163	1337	1150	1433	88	195	109
gene2095	BBBOND_0209200	LK391708.1	2070784	2072586	-	CDR95767.1	mitogen-activated protein kinase%2C putative	0.391874	7.71172	0.224058	0.291691	0	163.313	261.293	120.274	273.863	226.671	214.645	4165	8103	3175	418	785	309
gene560	BBBOND_0105410	LK391707.1	1195515	1196322	-	CDR94232.1	hypothetical protein%2C conserved	0.391785	6.72125	0.154475	0.21107	0	80.3427	114.184	80.1575	124.483	126.474	109.059	2049	3541	2116	190	438	157
gene2727	BBBOND_0303030	LK391709.1	728514	730381	+	CDR96399.1	pyridine nucleotide-disulphide oxidoreductase domain containing protein%2C putative	0.387928	5.70518	0.160256	0.217929	0	46.8176	44.4033	45.1928	74.0346	59.1943	45.1519	1194	1377	1193	113	205	65
gene3077	BBBOND_0306530	LK391709.1	1603604	1603915	-	CDR96749.1	core histone H2A/H2B/H3/H4 family protein%2C putative	0.386861	4.91424	0.232765	0.301235	0	27.6436	32.6011	18.8651	35.3794	41.8691	25.0072	705	1011	498	54	145	36
gene2124	BBBOND_0209490	LK391708.1	2127222	2127635	+	CDR95796.1	hypothetical protein%2C conserved	0.385229	0.347658	0.925236	0.944005	0	0.705793	1.51558	0.947041	0.655174	2.59877	0	18	47	25	1	9	0
gene623	BBBOND_0106040	LK391707.1	1312267	1313113	-	CDR94295.1	prefoldin subunit%2C putative	0.383281	6.82566	0.213799	0.28	0	99.556	129.179	67.4672	114.655	109.437	163.242	2539	4006	1781	175	379	235
gene4146	BBBOND_0403060	LK391710.1	671089	673015	-	CDR97818.1	hypothetical protein%2C conserved	0.382597	2.37334	0.494291	0.569935	0	4.47002	2.03152	7.23539	3.93104	7.79632	5.55716	114	63	191	6	27	8
gene4025	BBBOND_0401890	LK391710.1	417870	419608	+	CDR97697.1	-Ganglioside-induced differentiation-associated protein 2	0.382451	5.18083	0.182667	0.244709	0	34.9367	29.183	31.1008	53.7242	38.1154	32.6483	891	905	821	82	132	47
gene2552	BBBOND_0301290	LK391709.1	338828	340146	-	CDR96224.1	hypothetical protein	0.380564	4.68228	0.237683	0.306853	0	23.6441	14.7366	29.2825	32.7587	25.4102	30.5644	603	457	773	50	88	44
gene4143	BBBOND_0403030	LK391710.1	666177	668545	+	CDR97815.1	ATP-dependent helicase%2C putative	0.376769	4.90782	0.199535	0.264387	0	24.6635	27.9899	26.3656	35.3794	24.544	44.4573	629	868	696	54	85	64
gene2207	BBBOND_0210320	LK391708.1	2327199	2327592	+	CDR95879.1	hypothetical protein%2C conserved	0.375225	3.37367	0.309344	0.38341	0	11.1751	6.19131	10.2659	13.1035	10.1063	13.1983	285	192	271	20	35	19
gene2463	BBBOND_0300400	LK391709.1	126891	128440	+	CDR96135.1	hypothetical protein%2C conserved	0.374817	5.48759	0.190657	0.253891	0	41.7594	43.9841	32.313	47.8277	62.0818	41.6787	1065	1364	853	73	215	60
gene4446	BBBOND_0406020	LK391711.1	472658	473496	+	CDR98118.1	DHHC zinc finger domain containing protein%2C putative	0.374026	6.92758	0.158492	0.216004	0	107.829	114.088	96.977	158.552	126.762	128.509	2750	3538	2560	242	439	185
gene3004	BBBOND_0305800	LK391709.1	1450217	1451431	-	CDR96676.1	hypothetical protein%2C conserved	0.371961	5.1086	0.175863	0.236973	0	33.8388	25.9261	31.1387	38.0001	34.6503	45.8466	863	804	822	58	120	66
gene3333	BBBOND_0309080	LK391709.1	2261171	2264596	-	CDR97005.1	hypothetical protein%2C conserved	0.370709	4.51553	0.314617	0.388909	0	16.8998	11.8667	31.7827	26.2069	25.1215	27.0912	431	368	839	40	87	39
gene1689	BBBOND_0205190	LK391708.1	1185291	1186699	+	CDR95361.1	WD domain%2C G-beta repeat containing protein%2C putative	0.370153	5.31415	0.213569	0.279797	0	40.2302	24.604	40.0409	53.7242	41.8691	40.2894	1026	763	1057	82	145	58
gene1030	BBBOND_0110000	LK391707.1	2218256	2219434	-	CDR94702.1	UDP-galactose transporter%2C putative	0.369977	7.39364	0.176861	0.237989	0	155.118	162.328	123.532	204.414	200.394	164.631	3956	5034	3261	312	694	237
gene2356	BBBOND_0211700	LK391708.1	2644494	2644856	-	CDR96028.1	hypothetical protein	0.369898	2.74259	0.340198	0.415153	0	5.68555	5.3529	6.89446	7.20691	5.77505	11.1143	145	166	182	11	20	16
gene2371	BBBOND_0211850	LK391708.1	2681066	2682223	+	CDR96043.1	ATP-NAD-dependent kinase%2C putative	0.368183	7.33761	0.231942	0.300483	0	139.041	188.77	96.6361	207.035	189.133	151.433	3546	5854	2551	316	655	218
gene777	BBBOND_0107470	LK391707.1	1658031	1659361	+	CDR94449.1	triose phosphate/phosphate translocator%2C putative	0.36527	5.34259	0.210789	0.276746	0	37.211	27.6029	42.3138	57.0001	42.4466	38.9001	949	856	1117	87	147	56
gene3508	BBBOND_0310830	LK391709.1	2669536	2671069	+	CDR97180.1	ADP-ribosylation factor family protein%2C putative	0.365027	8.40497	0.171673	0.231762	0	292.041	282.124	315.592	393.759	384.619	367.467	7448	8749	8331	601	1332	529
gene1721	BBBOND_0205510	LK391708.1	1258229	1258744	-	CDR95393.1	hypothetical protein%2C conserved	0.364418	4.88915	0.185929	0.248395	0	26.5457	24.1848	27.6157	33.4139	29.4528	38.9001	677	750	729	51	102	56
gene165	BBBOND_0101660	LK391707.1	392147	393377	+	CDR93837.1	hypothetical protein%2C conserved	0.364246	6.3527	0.153498	0.209967	0	67.2856	75.8435	72.013	93.0347	90.9571	93.0824	1716	2352	1901	142	315	134
gene1642	BBBOND_0204720	LK391708.1	1070264	1071638	-	CDR95314.1	cdc-related protein kinase I%2C putative	0.36345	5.35699	0.215965	0.282439	0	35.3289	28.667	44.3215	36.6897	52.553	49.3198	901	889	1170	56	182	71
gene1494	BBBOND_0203230	LK391708.1	754066	754326	+	CDR95166.1	BolA-like protein%2C putative	0.36338	1.2461	0.493672	0.569397	0	2.35264	1.64457	2.31078	1.96552	2.31002	4.16787	60	51	61	3	8	6
gene1672	BBBOND_0205020	LK391708.1	1134401	1136011	+	CDR95344.1	T-complex protein 1 epsilon subunit%2C putative	0.360945	9.95933	0.227879	0.296044	0	1037.32	948.237	630.199	954.588	1109.39	1295.51	26455	29406	16636	1457	3842	1865
gene724	BBBOND_0107050	LK391707.1	1527326	1530742	-	CDR94396.1	phosphatidylinositol 4 kinase%2C putative	0.360893	7.78415	0.205093	0.270345	0	243.028	148.914	187.893	245.035	253.525	245.904	6198	4618	4960	374	878	354
gene2975	BBBOND_0305500	LK391709.1	1380449	1383503	-	CDR96647.1	hypothetical protein%2C conserved	0.359091	5.28531	0.270959	0.34303	0	32.5449	25.9906	44.6624	30.138	55.7293	45.1519	830	806	1179	46	193	65
gene2953	BBBOND_0305280	LK391709.1	1324000	1325112	-	CDR96625.1	NUCLEAR MOVEMENT PROTEIN NUDC%2C putative	0.355445	6.33766	0.187211	0.249659	0	72.9711	57.9145	82.8093	94.345	95.2884	83.3574	1861	1796	2186	144	330	120
gene4278	BBBOND_0404380	LK391711.1	101124	103442	+	CDR97950.1	hypothetical protein%2C conserved	0.355275	6.2599	0.182923	0.244796	0	69.1285	57.7533	75.6117	77.9657	86.6258	94.4717	1763	1791	1996	119	300	136
gene697	BBBOND_0106780	LK391707.1	1466413	1467447	+	CDR94369.1	hypothetical protein%2C conserved	0.352394	1.4074	0.492555	0.568286	0	2.03896	3.16015	1.8562	3.93104	2.59877	2.77858	52	98	49	6	9	4
gene252	BBBOND_0102530	LK391707.1	570902	572127	-	CDR93924.1	hydrolase%2C TatD family protein%2C putative	0.350806	5.0778	0.231185	0.299711	0	31.9959	21.7341	36.0254	34.7242	39.2704	40.2894	816	674	951	53	136	58
gene2577	BBBOND_0301530	LK391709.1	382005	383121	-	CDR96249.1	ribosomal protein Se8%2C putative	0.350155	5.05144	0.225237	0.29302	0	32.8978	22.2178	33.0328	39.3104	36.9603	36.1215	839	689	872	60	128	52
gene265	BBBOND_0102650	LK391707.1	590314	591108	+	CDR93937.1	hypothetical protein%2C conserved	0.349968	6.19262	0.240597	0.309747	0	58.7769	80.1323	54.739	58.9656	83.7383	104.197	1499	2485	1445	90	290	150
gene3785	BBBOND_0313590	LK391709.1	3324929	3330027	+	CDR97457.1	hypothetical protein%2C conserved	0.348676	5.62788	0.1971	0.261629	0	51.4052	40.7917	39.056	48.4829	59.1943	59.0448	1311	1265	1031	74	205	85
gene4353	BBBOND_0405100	LK391711.1	248988	250834	-	CDR98025.1	DEAD/DEAH box helicase%2C putative	0.34862	9.46928	0.2625	0.333456	0	561.066	854.691	455.792	696.45	768.66	918.321	14309	26505	12032	1063	2662	1322
gene2508	BBBOND_0300850	LK391709.1	240321	241256	+	CDR96180.1	THUMP DOMAIN CONTAINING PROTEIN 1-RELATED%2C putative	0.347096	4.08183	0.285269	0.358102	0	13.2924	12.7051	19.2818	18.3449	20.2127	18.7554	339	394	509	28	70	27
gene3904	BBBOND_0400680	LK391710.1	169494	170228	+	CDR97576.1	membrane protein%2C putative	0.346347	4.20211	0.257955	0.328804	0	17.5664	15.1881	16.4027	25.5518	17.6139	20.1447	448	471	433	39	61	29
gene1147	BBBOND_0111170	LK391707.1	2467133	2467444	-	CDR94819.1	hypothetical protein	0.346253	3.0915	0.326722	0.401075	0	6.66582	7.19095	9.05371	9.82761	8.66258	11.1143	170	223	239	15	30	16
gene168	BBBOND_0101690	LK391707.1	396072	396901	+	CDR93840.1	hypothetical protein	0.344838	3.88341	0.38477	0.460784	0	12.6258	19.1866	7.72785	13.1035	15.3039	22.2286	322	595	204	20	53	32
gene1458	BBBOND_0202870	LK391708.1	675281	675609	-	CDR95130.1	26 proteasome complex subunit SEM1%2C putative	0.344187	6.40592	0.224364	0.291987	0	74.3827	76.7787	73.8692	76.0001	123.586	84.052	1897	2381	1950	116	428	121
gene3856	BBBOND_0400200	LK391710.1	82057	83136	-	CDR97528.1	hypothetical protein%2C conserved	0.343613	5.91752	0.20428	0.269525	0	57.0124	42.533	60.9516	75.345	60.9268	68.0752	1454	1319	1609	115	211	98
gene4312	BBBOND_0404700	LK391711.1	160348	160716	+	CDR97984.1	-Tetratricopeptide repeat protein 1	0.342891	4.80952	0.249226	0.319318	0	25.3301	24.1525	25.2671	41.9311	22.5227	31.9537	646	749	667	64	78	46
gene2229	BBBOND_0210540	LK391708.1	2378322	2378832	+	CDR95901.1	hypothetical protein	0.341875	4.03607	0.276824	0.349149	0	16.0372	12.963	14.9632	17.6897	19.6352	18.0608	409	402	395	27	68	26
gene2984	BBBOND_0305590	LK391709.1	1402718	1404064	+	CDR96656.1	GTPase family protein protein%2C putative	0.341318	4.53438	0.356914	0.432011	0	19.8798	11.0928	30.9872	28.8276	25.4102	24.3126	507	344	818	44	88	35
gene870	BBBOND_0108400	LK391707.1	1868467	1872288	-	CDR94542.1	protein kinase domain containing protein%2C putative	0.337716	7.48638	0.199622	0.264387	0	154.49	165.65	155.883	201.793	204.437	195.195	3940	5137	4115	308	708	281
gene1073	BBBOND_0110430	LK391707.1	2306595	2309673	-	CDR94745.1	hypothetical protein%2C conserved	0.337517	7.43933	0.223891	0.291575	0	163.391	174.388	123.04	190	209.057	182.692	4167	5408	3248	290	724	263
gene3247	BBBOND_0308230	LK391709.1	2012649	2013893	-	CDR96919.1	Putative protein disulfide-isomerase	0.336143	7.43297	0.203501	0.268592	0	142.217	161.038	155.769	193.931	197.796	187.554	3627	4994	4112	296	685	270
gene3946	BBBOND_0401100	LK391710.1	264836	265762	+	CDR97618.1	ribosomal protein S12%2C putative	0.336109	3.951	0.337649	0.412313	0	11.2535	19.3478	10.9099	20.9656	15.3039	16.6715	287	600	288	32	53	24
gene3771	BBBOND_0313450	LK391709.1	3294616	3299244	+	CDR97443.1	hypothetical protein%2C conserved	0.334916	7.16474	0.219743	0.286776	0	127.945	116.377	137.018	158.552	131.382	192.417	3263	3609	3617	242	455	277
gene3458	BBBOND_0310330	LK391709.1	2567977	2568606	+	CDR97130.1	hypothetical protein%2C conserved	0.333601	4.17505	0.337521	0.412313	0	16.0372	10.6091	21.8577	17.6897	20.5014	22.9233	409	329	577	27	71	33
gene2406	BBBOND_0212200	LK391708.1	2758937	2760524	+	CDR96078.1	SUGAR-1-PHOSPHATE GUANYL TRANSFERASE%2Cputative	0.332714	5.69712	0.261063	0.33197	0	54.5813	31.666	52.2388	60.9312	64.1031	48.6252	1392	982	1379	93	222	70
gene2720	BBBOND_0302960	LK391709.1	714100	715136	+	CDR96392.1	SFT-2 like family protein%2C putative	0.332039	8.24991	0.353716	0.429117	0	241.264	415.366	152.701	289.587	337.552	391.78	6153	12881	4031	442	1169	564
gene448	BBBOND_0104290	LK391707.1	962650	963774	+	CDR94120.1	hypothetical protein%2C conserved	0.330048	6.50342	0.233152	0.301631	0	71.6772	90.1609	79.9303	89.1036	85.4708	130.593	1828	2796	2110	136	296	188
gene1697	BBBOND_0205270	LK391708.1	1195309	1196132	-	CDR95369.1	hypothetical protein%2C conserved	0.329814	4.30162	0.294289	0.368431	0	18.978	13.35	20.6455	25.5518	21.0789	20.1447	484	414	545	39	73	29
gene3782	BBBOND_0313560	LK391709.1	3316873	3319527	-	CDR97454.1	IPLA2-RELATED domain containing protein%2C putative	0.329735	6.72548	0.205151	0.270345	0	94.2233	85.6787	102.167	122.517	121.276	110.449	2403	2657	2697	187	420	159
gene2915	BBBOND_0304900	LK391709.1	1236545	1236787	+	CDR96587.1	hypothetical protein	0.329325	3.94215	0.317343	0.391498	0	13.0572	13.6725	14.6223	22.9311	15.0151	14.5875	333	424	386	35	52	21
gene999	BBBOND_0109690	LK391707.1	2153482	2155329	+	CDR94671.1	hypothetical protein%2C conserved	0.327429	6.3397	0.23843	0.307496	0	73.873	63.4287	78.8317	77.3105	78.252	116.7	1884	1967	2081	118	271	168
gene121	BBBOND_0101220	LK391707.1	311187	312527	+	CDR93793.1	1-deoxy-D-xylulose 5-phosphate reductoisomerase family protein%2C putative	0.327087	4.39166	0.303901	0.378467	0	20.0759	13.35	22.9942	26.8621	23.1002	20.8394	512	414	607	41	80	30
gene1869	BBBOND_0206990	LK391708.1	1544044	1546065	+	CDR95541.1	GTP-binding protein engB%2C putative	0.32687	3.93524	0.313992	0.388524	0	13.7237	15.2203	12.2358	14.4138	15.5926	22.2286	350	472	323	22	54	32
gene1807	BBBOND_0206370	LK391708.1	1430093	1433028	-	CDR95479.1	hypothetical protein%2C conserved	0.324199	5.21516	0.234018	0.302646	0	36.8581	30.3439	32.313	50.4484	36.6716	38.2055	940	941	853	77	127	55
gene3322	BBBOND_0308970	LK391709.1	2236012	2236458	-	CDR96994.1	cytochrome c%2C putative	0.323588	6.796	0.239689	0.308693	0	93.5568	83.9696	119.251	110.724	114.057	147.265	2386	2604	3148	169	395	212
gene4421	BBBOND_0405770	LK391711.1	419698	424781	-	CDR98093.1	regulator of chromosome condensation (RCC1)%2C domain containing protein%2C putative	0.32142	5.46972	0.27528	0.347461	0	46.5039	31.1823	41.1016	45.207	39.2704	65.2966	1186	967	1085	69	136	94
gene2835	BBBOND_0304110	LK391709.1	1033150	1033743	-	CDR96507.1	hypothetical protein%2C conserved	0.320464	2.03001	0.561945	0.634768	0	4.43081	1.93478	4.69732	5.89656	4.9088	2.77858	113	60	124	9	17	4
gene1544	BBBOND_0203740	LK391708.1	858457	859648	-	CDR95216.1	Rad51 protein%2C putative	0.319759	7.41665	0.23412	0.302673	0	157.196	155.008	144.556	194.587	211.367	163.242	4009	4807	3816	297	732	235
gene3331	BBBOND_0309060	LK391709.1	2259061	2260649	+	CDR97003.1	hypothetical protein%2C conserved	0.31882	4.8991	0.322355	0.396762	0	21.0954	30.892	28.2218	22.2759	34.0728	43.7626	538	958	745	34	118	63
gene3035	BBBOND_0306110	LK391709.1	1526848	1527577	+	CDR96707.1	acetyltransferase%2C GNAT family protein%2C putative	0.318666	7.02548	0.281171	0.353554	0	126.062	145.689	76.7482	143.483	142.644	148.654	3215	4518	2026	219	494	214
gene4092	BBBOND_0402520	LK391710.1	551737	553848	+	CDR97764.1	U3 small nucleolar ribonucleoprotein protein%2C putative	0.317975	6.35859	0.272838	0.345057	0	91.9883	57.8178	70.081	77.3105	110.015	85.4413	2346	1793	1850	118	381	123
gene203	BBBOND_0102040	LK391707.1	459276	463679	+	CDR93875.1	hypothetical protein%2C conserved	0.316759	8.53898	0.255558	0.326329	0	341.368	281.027	372.149	473.035	399.056	366.773	8706	8715	9824	722	1382	528
gene2551	BBBOND_0301280	LK391709.1	337233	338579	-	CDR96223.1	protein kinase domain containing protein%2C putative	0.316475	6.86737	0.312771	0.387141	0	112.221	62.3968	138.079	126.449	130.227	132.677	2862	1935	3645	193	451	191
gene633	BBBOND_0106140	LK391707.1	1333655	1334038	-	CDR94305.1	membrane protein%2C putative	0.316171	3.18193	0.411211	0.486809	0	8.27346	6.44928	9.88711	12.4483	10.3951	7.6411	211	200	261	19	36	11
gene4134	BBBOND_0402940	LK391710.1	645369	647114	-	CDR97806.1	N-acetylglucosamine-1-phosphate transferase%2C putative	0.315042	3.92794	0.343656	0.418824	0	13.8022	16.6069	10.7205	16.3793	17.9027	16.6715	352	515	283	25	62	24
gene785	BBBOND_0107550	LK391707.1	1675963	1677413	-	CDR94457.1	hypothetical protein%2C conserved	0.314403	4.83737	0.289161	0.362498	0	26.5457	22.0243	28.4112	26.2069	28.5865	41.6787	677	683	750	40	99	60
gene532	BBBOND_0105130	LK391707.1	1139542	1140947	+	CDR94204.1	hypothetical protein%2C conserved	0.313362	5.88238	0.361573	0.436231	0	50.4642	29.1185	78.8696	72.0691	66.9906	57.6555	1287	903	2082	110	232	83
gene2841	BBBOND_0304170	LK391709.1	1054286	1056372	-	CDR96513.1	tryptophanyl-tRNA synthetase family protein%2C putative	0.312634	4.33513	0.302426	0.377096	0	19.9975	14.2852	20.2288	20.9656	21.3677	25.7019	510	443	534	32	74	37
gene4125	BBBOND_0402850	LK391710.1	623628	626473	-	CDR97797.1	DNA excision repair helicase%2C putative	0.310094	6.66739	0.316827	0.390992	0	94.8507	92.6761	85.4231	81.2415	90.3796	168.104	2419	2874	2255	124	313	242
gene4451	BBBOND_0406070	LK391711.1	478191	478973	+	CDR98123.1	-Vacuolar protein-sorting-associated protein 25	0.308441	5.70289	0.241553	0.310663	0	45.1707	40.7917	54.2465	61.5863	56.5955	55.5716	1152	1265	1432	94	196	80
gene279	BBBOND_0102765	LK391707.1	611363	611875	+	CDR93951.1	hypothetical protein%2C conserved	0.307919	3.06759	0.509474	0.584545	0	5.52871	4.48225	12.8419	11.138	8.37383	9.03039	141	139	339	17	29	13
gene3652	BBBOND_0312270	LK391709.1	3005642	3006832	-	CDR97324.1	vacuolar protein sorting-associated protein 26 family protein%2C putative	0.307782	5.98531	0.255605	0.326329	0	55.6792	62.171	52.6934	75.345	78.5407	56.2662	1420	1928	1391	115	272	81
gene3358	BBBOND_0309330	LK391709.1	2336316	2336699	-	CDR97030.1	hypothetical protein%2C conserved	0.307544	4.91729	0.273123	0.345183	0	25.5262	27.2804	28.8279	32.1035	37.5378	30.5644	651	846	761	49	130	44
gene422	BBBOND_0104020	LK391707.1	913468	914568	+	CDR94094.1	ribosomal protein RPL4A%2C putative	0.30696	10.6167	0.280832	0.353349	0	1415.35	1637.79	1158.88	1577.66	1840.51	1792.18	36096	50790	30592	2408	6374	2580
gene922	BBBOND_0108920	LK391707.1	1984667	1987358	+	CDR94594.1	hypothetical protein%2C conserved	0.306689	3.44633	0.507747	0.582743	0	10.0379	4.83696	14.6602	11.7931	14.4376	9.72503	256	150	387	18	50	14
gene2678	BBBOND_0302540	LK391709.1	599689	600627	+	CDR96350.1	hypothetical protein%2C conserved	0.306682	3.52657	0.404464	0.481424	0	9.60662	9.41595	12.2736	17.6897	12.1276	9.03039	245	292	324	27	42	13
gene110	BBBOND_0101110	LK391707.1	288223	289338	-	CDR93782.1	deoxyhypusine synthase%2C putative	0.306013	6.82606	0.238228	0.307344	0	92.0667	103.511	109.516	127.104	132.249	117.395	2348	3210	2891	194	458	169
gene3197	BBBOND_0307730	LK391709.1	1883084	1884959	+	CDR96869.1	protein kinase domain containing protein%2C putative	0.305347	5.76298	0.303816	0.378467	0	45.3668	59.0754	41.8971	69.4484	68.7231	41.6787	1157	1832	1106	106	238	60
gene549	BBBOND_0105300	LK391707.1	1164789	1166873	+	CDR94221.1	T-cell immunomodulatory protein-like protein precursor%2C putative	0.304913	6.94652	0.302113	0.376831	0	118.848	76.2627	136.601	123.828	127.34	159.074	3031	2365	3606	189	441	229
gene1058	BBBOND_0110280	LK391707.1	2278582	2281560	-	CDR94730.1	VACUOLAR PROTEIN SORTING VPS16%2C putative	0.303844	5.53	0.421907	0.498203	0	32.6233	57.2373	35.192	70.7588	23.1002	62.5181	832	1775	929	108	80	90
gene2084	BBBOND_0209100	LK391708.1	2050700	2052342	+	CDR95756.1	Protein LTV1 homolog	0.302761	6.08897	0.274285	0.346416	0	52.111	71.845	59.5878	68.1381	88.9358	68.0752	1329	2228	1573	104	308	98
gene3157	BBBOND_0307330	LK391709.1	1796154	1797461	+	CDR96829.1	Cyclin-like superfamily protein%2C putative	0.302248	5.47841	0.322951	0.397364	0	42.6613	35.5355	42.2001	56.3449	59.483	31.259	1088	1102	1114	86	206	45
gene751	BBBOND_0107320	LK391707.1	1598898	1602139	-	CDR94423.1	u5 snRNP-associated subunit%2C putaitve%2C putative	0.301998	7.2039	0.260134	0.331129	0	139.865	110.541	146.45	148.724	174.695	165.326	3567	3428	3866	227	605	238
gene2078	BBBOND_0209040	LK391708.1	2040025	2040518	-	CDR95750.1	deoxyuridine 5'-triphosphate nucleotidohydrolase%2C putative	0.301265	4.69017	0.324015	0.39854	0	21.6443	27.4094	20.797	23.5863	23.9665	39.5948	552	850	549	36	83	57
gene4197	BBBOND_0403570	LK391710.1	778198	779805	-	CDR97869.1	hypothetical protein%2C conserved	0.300478	4.21063	0.351305	0.426609	0	19.6054	14.5431	16.0997	24.2414	21.3677	15.9768	500	451	425	37	74	23
gene181	BBBOND_0101820	LK391707.1	414543	415673	-	CDR93853.1	hypothetical protein%2C conserved	0.298256	6.616	0.271539	0.343648	0	90.9688	101.157	72.3918	96.3105	106.261	122.952	2320	3137	1911	147	368	177
gene120	BBBOND_0101210	LK391707.1	308969	311037	+	CDR93792.1	hypothetical protein%2C conserved	0.297492	4.13564	0.406932	0.483434	0	17.6056	10.2866	19.9257	26.2069	15.8814	17.3661	449	319	526	40	55	25
gene3283	BBBOND_0308580	LK391709.1	2106890	2107924	-	CDR96955.1	hypothetical protein	0.296994	4.21648	0.425914	0.501821	0	11.5672	26.0873	12.8798	24.8966	16.4589	21.534	295	809	340	38	57	31
gene1079	BBBOND_0110490	LK391707.1	2323339	2324008	-	CDR94751.1	peptidyl-prolyl cis-trans isomerase%2C putative	0.29649	5.21483	0.265393	0.336327	0	31.6823	30.9243	37.8816	45.8622	38.4041	39.5948	808	959	1000	70	133	57
gene861	BBBOND_0108310	LK391707.1	1847556	1848861	-	CDR94533.1	ribonucleoside-diphosphate reductase small subunit%2C putative	0.293663	6.91741	0.277308	0.349641	0	115.201	88.7421	122.547	138.897	138.024	122.952	2938	2752	3235	212	478	177
gene1932	BBBOND_0207590	LK391708.1	1680760	1682042	-	CDR95604.1	stomatin-like protein%2C putative	0.292135	5.55411	0.305817	0.379923	0	36.3875	49.3047	41.594	60.276	55.4405	39.5948	928	1529	1098	92	192	57
gene3681	BBBOND_0312560	LK391709.1	3090770	3091453	+	CDR97353.1	vacuolar protein sorting 29%2C putative	0.290192	5.23324	0.295468	0.369409	0	37.0541	26.7645	38.2605	42.5863	42.4466	39.5948	945	830	1010	65	147	57
gene1276	BBBOND_0201050	LK391708.1	294133	295484	-	CDR94948.1	hypothetical protein%2C conserved	0.289756	3.77386	0.410094	0.48595	0	15.0177	9.28696	13.0313	12.4483	13.5714	20.1447	383	288	344	19	47	29
gene1523	BBBOND_0203520	LK391708.1	812653	814615	-	CDR95195.1	TBC domain containing protein%2Cputative	0.289121	5.37094	0.276675	0.349079	0	37.0933	38.6634	36.5937	43.8966	50.243	42.3733	946	1199	966	67	174	61
gene3779	BBBOND_0313530	LK391709.1	3313776	3314470	+	CDR97451.1	hypothetical protein%2C conserved	0.284809	6.22698	0.335556	0.410374	0	61.6784	91.7732	49.6628	75.345	82.5833	89.6092	1573	2846	1311	115	286	129
gene3217	BBBOND_0307930	LK391709.1	1943323	1946714	-	CDR96889.1	ThiF family protein%2C putative	0.282604	3.45773	0.4721	0.548435	0	12.1553	7.02971	10.9478	9.17243	10.1063	18.0608	310	218	289	14	35	26
gene74	BBBOND_0100750	LK391707.1	194859	196509	-	CDR93746.1	Mitochondrial GTPase 1	0.28222	2.57449	0.533976	0.609837	0	6.39135	2.86993	7.12175	6.55174	5.4863	8.33574	163	89	188	10	19	12
gene2391	BBBOND_0212050	LK391708.1	2728182	2728875	+	CDR96063.1	cyclophilin%2C putative	0.281635	3.95212	0.402076	0.478966	0	16.4685	10.5768	15.2663	21.6207	15.0151	15.2822	420	328	403	33	52	22
gene1582	BBBOND_0204120	LK391708.1	939244	941111	-	CDR95254.1	XPG I-region family protein%2C putative	0.280079	6.34811	0.295576	0.369421	0	69.403	81.0997	70.725	108.104	83.1608	77.8002	1770	2515	1867	165	288	112
gene3988	BBBOND_0401520	LK391710.1	351085	351971	-	CDR97660.1	hypothetical protein%2C conserved	0.279868	4.80939	0.355469	0.430402	0	24.742	20.6377	31.1008	33.4139	33.7841	25.0072	631	640	821	51	117	36
gene3551	BBBOND_0311260	LK391709.1	2773823	2775952	-	CDR97223.1	DEAD/DEAH box helicase domain containing protein%2C putative	0.279846	5.24899	0.301606	0.376451	0	30.1138	39.0181	34.3586	38.0001	40.7141	47.2359	768	1210	907	58	141	68
gene1235	BBBOND_0200640	LK391708.1	202106	204036	-	CDR94907.1	Protein KRI1 homolog	0.279282	4.69855	0.377264	0.453497	0	27.722	18.5417	24.6231	27.5173	34.3616	22.9233	707	575	650	42	119	33
gene2472	BBBOND_0300490	LK391709.1	152829	153494	-	CDR96144.1	hypothetical protein%2C conserved	0.277678	3.60886	0.425899	0.501821	0	11.4887	8.31957	13.6374	15.069	10.9726	15.2822	293	258	360	23	38	22
gene4335	BBBOND_0404920	LK391711.1	203209	205717	+	CDR98007.1	methionine aminopeptidase I%2C putative	0.276847	6.18288	0.315627	0.38977	0	57.4829	73.7475	66.255	92.3795	60.3493	88.2199	1466	2287	1749	141	209	127
gene3399	BBBOND_0309740	LK391709.1	2435937	2438330	-	CDR97071.1	hypothetical protein%2C conserved	0.275982	2.85711	0.460347	0.536951	0	7.09714	6.19131	6.5914	10.4828	7.50757	6.25181	181	192	174	16	26	9
gene4089	BBBOND_0402490	LK391710.1	548501	548965	-	CDR97761.1	signal recognition particle SRP19 subunit%2C putative	0.272866	5.077	0.326991	0.401273	0	31.2509	35.8902	25.0019	39.3104	36.6716	35.4269	797	1113	660	60	127	51
gene1146	BBBOND_0111160	LK391707.1	2465818	2466975	-	CDR94818.1	hypothetical protein%2C conserved	0.272145	6.24204	0.30177	0.376529	0	61.6392	65.17	79.3999	79.9312	81.717	87.5253	1572	2021	2096	122	283	126
gene2972	BBBOND_0305470	LK391709.1	1378113	1379459	+	CDR96644.1	hypothetical protein%2C conserved	0.271565	1.66284	0.595831	0.668581	0	3.25449	1.83804	3.56087	2.62069	3.17628	4.86252	83	57	94	4	11	7
gene1248	BBBOND_0200770	LK391708.1	232586	233221	-	CDR94920.1	ribosomal protein L6e%2C putative	0.27149	8.77519	0.314534	0.388909	0	408.262	400.145	383.249	433.725	515.135	489.03	10412	12409	10117	662	1784	704
gene1657	BBBOND_0204870	LK391708.1	1100357	1102619	+	CDR95329.1	hypothetical protein%2C conserved	0.269653	3.48278	0.485712	0.561783	0	11.4887	9.54493	9.65982	9.17243	15.5926	11.1143	293	296	255	14	54	16
gene691	BBBOND_0106720	LK391707.1	1449319	1450842	+	CDR94363.1	translation initiation factor 2 alpha subunit%2C putative	0.268056	7.62045	0.31748	0.391538	0	164.332	201.572	170.278	202.449	219.452	223.676	4191	6251	4495	309	760	322
gene2501	BBBOND_0300780	LK391709.1	222030	223532	+	CDR96173.1	peptidylprolyl isomerase%2C putative	0.265775	6.82136	0.377345	0.453497	0	102.262	70.6841	135.692	125.793	102.507	143.792	2608	2192	3582	192	355	207
gene4227	BBBOND_0403870	LK391710.1	859518	859715	+	CDR97899.1	hypothetical protein	0.264853	0.276525	0.753259	0.806336	0	1.21553	0.709421	1.21221	1.96552	1.15501	0.694645	31	22	32	3	4	1
gene2193	BBBOND_0210180	LK391708.1	2293832	2294322	-	CDR95865.1	membrane protein%2C putative	0.260042	2.99802	0.554182	0.627522	0	6.54819	5.93334	9.50829	5.89656	10.6838	9.03039	167	184	251	9	37	13
gene2983	BBBOND_0305580	LK391709.1	1401298	1402597	+	CDR96655.1	50S ribosomal protein L3%2C putative	0.259383	4.08613	0.511011	0.586127	0	14.7824	8.31957	23.6381	17.6897	18.7689	19.4501	377	258	624	27	65	28
gene1629	BBBOND_0204590	LK391708.1	1035104	1035940	-	CDR95301.1	ran binding-like protein 1%2C putative	0.25929	8.24696	0.352532	0.427959	0	299.021	234.431	296.803	355.759	346.503	291.056	7626	7270	7835	543	1200	419
gene3373	BBBOND_0309480	LK391709.1	2375579	2377369	-	CDR97045.1	HISTIDYL-TRNA SYNTHETASE%2C putative	0.25867	1.7772	0.705352	0.763175	0	1.56843	1.41884	6.47776	5.24139	2.88753	3.47323	40	44	171	8	10	5
gene4032	BBBOND_0401960	LK391710.1	429307	431085	+	CDR97704.1	hypothetical protein%2C conserved	0.257111	4.95839	0.37474	0.450802	0	33.5644	29.3765	22.4259	38.0001	32.9178	31.259	856	911	592	58	114	45
gene1995	BBBOND_0208210	LK391708.1	1836878	1838917	-	CDR95667.1	hypothetical protein%2C conserved	0.253783	4.49746	0.469922	0.546919	0	22.4285	12.0602	27.6915	23.5863	27.1428	22.9233	572	374	731	36	94	33
gene587	BBBOND_0105680	LK391707.1	1238024	1239724	+	CDR94259.1	polyadenylate binding protein%2C putative	0.252336	9.23921	0.350907	0.426265	0	528.129	600.299	526.971	657.139	706.289	607.814	13469	18616	13911	1003	2446	875
gene504	BBBOND_0104850	LK391707.1	1093371	1093939	-	CDR94176.1	hypothetical protein%2C conserved	0.251574	6.38569	0.33562	0.410374	0	67.8345	81.8736	79.6651	89.1036	82.0058	102.807	1730	2539	2103	136	284	148
gene272	BBBOND_0102710	LK391707.1	600342	602007	+	CDR93944.1	human hepatopoietin-like protein%2C putative	0.25068	3.48191	0.469105	0.546139	0	10.6653	9.96414	10.228	13.7586	12.4164	10.4197	272	309	270	21	43	15
gene4442	BBBOND_0405980	LK391711.1	465436	465923	-	CDR98114.1	cytochrome b5-like Heme/Steroid binding domain containing protein%2C putative	0.249408	3.60541	0.455142	0.531694	0	12.1945	11.8667	9.54617	16.3793	12.1276	11.809	311	368	252	25	42	17
gene307	BBBOND_0103010	LK391707.1	667080	668054	-	CDR93979.1	hypothetical protein	0.249059	2.46426	0.646775	0.713908	0	5.1366	5.96558	4.20486	1.31035	4.9088	12.5036	131	185	111	2	17	18
gene1345	BBBOND_0201740	LK391708.1	440775	442877	+	CDR95017.1	myb-like DNA-binding/DnaJ domain containing protein%2C putative	0.248747	7.73167	0.380562	0.45692	0	163.43	239.204	180.62	201.138	228.115	263.965	4168	7418	4768	307	790	380
gene73	BBBOND_0100740	LK391707.1	189607	194418	-	CDR93745.1	hypothetical protein%2C conserved	0.248207	5.52507	0.498434	0.573469	0	36.0739	25.7649	64.8912	34.069	50.5317	65.9913	920	799	1713	52	175	95
gene2894	BBBOND_0304690	LK391709.1	1183551	1185227	-	CDR96566.1	hypothetical protein%2C conserved	0.247974	5.58901	0.355399	0.430402	0	48.0331	38.4377	45.9125	47.1725	48.7992	61.8234	1225	1192	1212	72	169	89
gene3556	BBBOND_0311310	LK391709.1	2785917	2786672	-	CDR97228.1	hypothetical protein%2C conserved	0.246899	6.00166	0.345547	0.420734	0	57.4437	59.4946	59.3605	76.0001	73.6319	59.0448	1465	1845	1567	116	255	85
gene2271	BBBOND_0210910	LK391708.1	2451058	2451881	+	CDR95943.1	Bet3 transport protein%2C putative	0.245581	5.8729	0.377494	0.453529	0	55.0518	49.6594	56.633	47.1725	69.3006	74.327	1404	1540	1495	72	240	107
gene3961	BBBOND_0401250	LK391710.1	296075	297600	+	CDR97633.1	DEAD box RNA helicase%2C putative	0.245462	7.03598	0.359718	0.43484	0	108.692	134.467	117.471	134.966	126.762	166.715	2772	4170	3101	206	439	240
gene1463	BBBOND_0202920	LK391708.1	683317	684405	+	CDR95135.1	glycoprotease family protein%2C putative	0.243611	5.65232	0.359989	0.435026	0	43.916	42.8555	51.86	58.9656	57.4618	47.2359	1120	1329	1369	90	199	68
gene733	BBBOND_0107140	LK391707.1	1551864	1553120	+	CDR94405.1	ADP-ribosylation factor GTPase-activating factor%2C putative	0.243492	7.76435	0.410821	0.486657	0	152.883	230.658	214.221	229.966	185.957	293.14	3899	7153	5655	351	644	422
gene4119	BBBOND_0402790	LK391710.1	613098	613472	-	CDR97791.1	hypothetical protein%2C conserved	0.24261	1.64871	0.613526	0.682266	0	3.88186	1.58007	3.18206	4.58622	2.59877	3.47323	99	49	84	7	9	5
gene3114	BBBOND_0306900	LK391709.1	1685107	1687974	+	CDR96786.1	hypothetical protein	0.242331	4.59795	0.667979	0.731456	0	20.5856	41.3721	4.62156	28.1725	31.474	18.7554	525	1283	122	43	109	27
gene752	BBBOND_0107330	LK391707.1	1602515	1604527	-	CDR94424.1	hypothetical protein%2C conserved	0.238398	6.4347	0.407387	0.48382	0	73.4417	97.6743	67.3535	76.6553	84.6045	120.868	1873	3029	1778	117	293	174
gene418	BBBOND_0103990	LK391707.1	907583	908611	+	CDR94090.1	hypothetical protein%2C conserved	0.235957	3.01363	0.606208	0.677171	0	8.74399	4.57899	9.09159	4.58622	9.24009	12.5036	223	142	240	7	32	18
gene353	BBBOND_0103400	LK391707.1	772437	773613	-	CDR94025.1	hypothetical protein%2C conserved	0.23506	8.43634	0.472108	0.548435	0	324.743	435.294	195.09	403.587	403.387	316.758	8282	13499	5150	616	1397	456
gene1252	BBBOND_0200810	LK391708.1	237862	239590	-	CDR94924.1	hypothetical protein%2C conserved	0.234226	3.99087	0.55333	0.626939	0	13.3709	8.83551	21.8956	14.4138	17.9027	19.4501	341	274	578	22	62	28
gene3481	BBBOND_0310560	LK391709.1	2613404	2614246	+	CDR97153.1	Ras family protein%2C putative	0.233357	8.3188	0.395041	0.47202	0	305.569	271.386	304.152	298.104	382.02	354.964	7793	8416	8029	455	1323	511
gene2537	BBBOND_0301140	LK391709.1	290695	298059	-	CDR96209.1	adenylate and guanylate cyclase catalytic domain containing protein%2C putative	0.233332	7.94479	0.428637	0.504386	0	240.989	163.07	275.892	296.139	239.087	264.66	6146	5057	7283	452	828	381
gene4237	BBBOND_0403970	LK391710.1	883322	884409	+	CDR97909.1	3' exoribonuclease family%2C domain 1 containing protein%2C putative	0.233027	5.16575	0.408271	0.484253	0	38.4265	25.9906	34.9269	35.3794	37.2491	44.4573	980	806	922	54	129	64
gene1264	BBBOND_0200930	LK391708.1	266020	266447	+	CDR94936.1	hypothetical protein	0.231492	4.74722	0.490367	0.566808	0	15.9195	34.3102	24.1685	24.2414	28.5865	34.7323	406	1064	638	37	99	50
gene1074	BBBOND_0110440	LK391707.1	2309986	2312532	-	CDR94746.1	hypothetical protein%2C conserved	0.231255	7.34424	0.398795	0.475895	0	152.02	163.973	132.965	190.656	191.154	144.486	3877	5085	3510	291	662	208
gene515	BBBOND_0104960	LK391707.1	1112680	1114488	-	CDR94187.1	cytidine triphosphate synthetase%2C putative	0.224241	6.97376	0.405602	0.482317	0	125.161	93.2566	129.82	133	136.869	136.845	3192	2892	3427	203	474	197
gene335	BBBOND_0103265	LK391707.1	739753	740181	+	CDR94007.1	hypothetical protein%2C conserved	0.224239	5.19209	0.406337	0.482882	0	30.7412	30.9565	39.7757	38.0001	38.9816	41.6787	784	960	1050	58	135	60
gene2768	BBBOND_0303440	LK391709.1	837003	838967	-	CDR96440.1	hypothetical protein%2C conserved	0.222116	6.04092	0.614992	0.683284	0	44.9355	91.8377	46.7459	90.414	23.389	102.113	1146	2848	1234	138	81	147
gene2557	BBBOND_0301330	LK391709.1	346561	348279	+	CDR96229.1	hypothetical protein%2C conserved	0.217816	7.03136	0.414557	0.490302	0	132.767	106.639	123.873	152.655	145.82	123.647	3386	3307	3270	233	505	178
gene1558	BBBOND_0203880	LK391708.1	888259	888680	+	CDR95230.1	thioredoxin%2C putative	0.217319	8.73516	0.468611	0.545736	0	359.641	484.051	338.965	560.829	465.181	348.712	9172	15011	8948	856	1611	502
gene2810	BBBOND_0303860	LK391709.1	973587	974525	+	CDR96482.1	rRNA processing domain containing protein%2C putative	0.21679	1.68809	0.75318	0.806336	0	2.62712	3.74058	2.46231	0.655174	4.33129	4.86252	67	116	65	1	15	7
gene3136	BBBOND_0307120	LK391709.1	1738052	1739209	-	CDR96808.1	hypothetical protein%2C conserved	0.216144	6.56274	0.576992	0.65058	0	68.6187	127.76	66.8611	120.552	46.2004	141.013	1750	3962	1765	184	160	203
gene2851	BBBOND_0304270	LK391709.1	1077081	1079119	+	CDR96523.1	peptidase family M3 containing protein%2C putative	0.216	2.32739	0.614205	0.682817	0	5.09739	3.38587	5.53072	3.93104	4.04254	9.03039	130	105	146	6	14	13
gene1634	BBBOND_0204640	LK391708.1	1049784	1050596	+	CDR95306.1	small GTP-binding protein sar1%2C putative	0.215937	7.58456	0.478892	0.555103	0	167.351	228.982	136.828	236.518	225.805	156.295	4268	7101	3612	361	782	225
gene2695	BBBOND_0302710	LK391709.1	651380	653131	-	CDR96367.1	hypothetical protein%2C conserved	0.21523	6.84	0.456213	0.532464	0	101.399	116.28	100.727	90.414	115.212	164.631	2586	3606	2659	138	399	237
gene3026	BBBOND_0306020	LK391709.1	1510783	1511655	-	CDR96698.1	hypothetical protein%2C conserved	0.211923	5.91536	0.455269	0.531694	0	57.7182	67.3627	42.9578	55.6898	60.3493	79.1895	1472	2089	1134	85	209	114
gene3676	BBBOND_0312510	LK391709.1	3065610	3080570	-	CDR97348.1	homolog of Putative histone-lysine N-methyltransferase PFF1440w	0.211752	5.83594	0.544655	0.619183	0	52.7776	30.0214	76.4073	48.4829	55.1518	81.2735	1346	931	2017	74	191	117
gene4178	BBBOND_0403380	LK391710.1	739402	741153	+	CDR97850.1	hypothetical protein%2C conserved	0.211452	6.87754	0.598947	0.670791	0	89.5573	159.233	79.0969	156.587	53.4192	171.577	2284	4938	2088	239	185	247
gene974	BBBOND_0109440	LK391707.1	2097110	2100407	-	CDR94646.1	PK4 protein kinase%2C putative	0.210596	7.36255	0.574296	0.647932	0	117.789	201.121	139.632	225.38	80.8507	226.454	3004	6237	3686	344	280	326
gene2962	BBBOND_0305370	LK391709.1	1347659	1349410	+	CDR96634.1	transporter%2C major facilitator family%2C putative	0.210327	8.16203	0.500467	0.575307	0	273.926	348.712	174.445	276.483	309.543	336.208	6986	10814	4605	422	1072	484
gene3577	BBBOND_0311520	LK391709.1	2835008	2835519	+	CDR97249.1	hypothetical protein%2C conserved	0.208517	3.54766	0.515938	0.591388	0	11.6456	9.64167	11.4024	12.4483	11.2614	14.5875	297	299	301	19	39	21
gene3111	BBBOND_0306870	LK391709.1	1679918	1681160	+	CDR96783.1	succinyl-CoA synthetase%2C alpha subunit family protein%2C putative	0.208376	8.66065	0.544126	0.619059	0	331.409	571.213	224.184	410.794	458.828	432.069	8452	17714	5918	627	1589	622
gene1291	BBBOND_0201200	LK391708.1	330567	332195	+	CDR94963.1	hypothetical protein%2C conserved	0.207772	4.41647	0.471289	0.547997	0	21.0169	21.2181	17.4256	23.5863	22.5227	22.9233	536	658	460	36	78	33
gene2433	BBBOND_0300100	LK391709.1	60977	61597	+	CDR96105.1	hypothetical protein%2C conserved	0.207204	8.28563	0.547766	0.622055	0	280.945	244.073	344.533	229.311	257.567	518.205	7165	7569	9095	350	892	746
gene2043	BBBOND_0208690	LK391708.1	1954882	1956354	+	CDR95715.1	hypothetical protein%2C conserved	0.204904	5.32878	0.487057	0.563164	0	40.5047	27.0225	44.814	36.6897	46.4892	45.8466	1033	838	1183	56	161	66
gene4148	BBBOND_0403080	LK391710.1	674903	675197	-	CDR97820.1	hypothetical protein	0.203433	1.21607	0.733391	0.788926	0	1.68606	1.28986	3.40935	2.62069	1.73252	3.47323	43	40	90	4	6	5
gene1359	BBBOND_0201880	LK391708.1	468298	469192	+	CDR95031.1	ribosomal protein L19-like protein%2C putative	0.202152	4.34262	0.491868	0.567729	0	19.2917	16.6391	20.8728	23.5863	21.0789	20.8394	492	516	551	36	73	30
gene1823	BBBOND_0206530	LK391708.1	1458165	1459344	+	CDR95495.1	hypothetical protein%2C conserved	0.201904	5.15382	0.502263	0.576982	0	39.8381	25.6036	34.1314	33.4139	30.8965	51.4037	1016	794	901	51	107	74
gene2042	BBBOND_0208680	LK391708.1	1954355	1954689	-	CDR95714.1	hypothetical protein%2C conserved	0.201072	2.17361	0.696868	0.756635	0	4.86213	3.35362	4.35639	4.58622	5.77505	3.47323	124	104	115	7	20	5
gene708	BBBOND_0106890	LK391707.1	1485317	1488403	-	CDR94380.1	ZINC FINGER PROTEIN 598 domain containing protein%2C putative	0.200567	6.35693	0.442145	0.518646	0	78.1077	71.6837	79.2484	79.9312	81.1395	102.807	1992	2223	2092	122	281	148
gene3102	BBBOND_0306780	LK391709.1	1666053	1667269	-	CDR96774.1	phosphoglycerate mutase 1 family protein%2C putative	0.20017	9.41586	0.463147	0.540048	0	668.033	680.818	558.678	804.553	695.316	691.866	17037	21113	14748	1228	2408	996
gene924	BBBOND_0108940	LK391707.1	1988822	1989701	-	CDR94596.1	hypothetical protein	0.199784	3.34344	0.629752	0.697393	0	9.72426	12.0602	6.93234	9.82761	5.19755	19.4501	248	374	183	15	18	28
gene641	BBBOND_0106220	LK391707.1	1351829	1353387	+	CDR94313.1	hypothetical protein%2C conserved	0.199249	4.75673	0.528302	0.60447	0	26.8593	22.508	26.3656	20.3104	25.1215	42.3733	685	698	696	31	87	61
gene3196	BBBOND_0307720	LK391709.1	1881906	1882849	-	CDR96868.1	thymidylate kinase%2C putative	0.198719	4.72985	0.472662	0.548907	0	24.6635	26.571	23.032	33.4139	24.8327	27.7858	629	824	608	51	86	40
gene4351	BBBOND_0405080	LK391711.1	247022	248190	+	CDR98023.1	-Mediator of RNA polymerase II transcription subunit 6	0.197781	4.29105	0.497681	0.572779	0	17.8017	18.9931	18.0317	20.9656	16.1701	27.0912	454	589	476	32	56	39
gene774	BBBOND_0107440	LK391707.1	1653155	1654474	+	CDR94446.1	mu1 adaptin%2C putative	0.191092	6.2599	0.49192	0.567729	0	75.3238	58.1725	81.5592	83.2071	91.2458	70.1591	1921	1804	2153	127	316	101
gene409	BBBOND_0103920	LK391707.1	887525	891544	+	CDR94081.1	hypothetical protein%2C conserved	0.190884	2.14389	0.717231	0.774452	0	4.82292	3.35362	4.16698	3.93104	5.4863	4.16787	123	104	110	6	19	6
gene1007	BBBOND_0109770	LK391707.1	2168767	2170651	-	CDR94679.1	transmembrane CLPTM1 family protein%2C putative	0.189551	7.51988	0.495782	0.571123	0	155.784	176.613	182.324	237.828	184.802	164.631	3973	5477	4813	363	640	237
gene417	BBBOND_0103985	LK391707.1	907188	907481	+	CDR94089.1	hypothetical protein%2C conserved	0.189022	2.64251	0.635947	0.703625	0	7.25398	3.96631	6.32623	5.89656	6.06381	8.33574	185	123	167	9	21	12
gene1317	BBBOND_0201460	LK391708.1	383805	384695	-	CDR94989.1	60S ribosome subunit biogenesis protein NIP7%2C putative	0.186096	6.32498	0.499267	0.57425	0	76.2256	67.4917	81.4455	75.345	71.6107	110.449	1944	2093	2150	115	248	159
gene1863	BBBOND_0206930	LK391708.1	1535803	1536957	+	CDR95535.1	hypothetical protein%2C conserved	0.185104	5.19445	0.542037	0.616987	0	32.2312	26.1518	44.6246	36.6897	30.319	51.4037	822	811	1178	56	105	74
gene1592	BBBOND_0204220	LK391708.1	958117	958710	+	CDR95264.1	hypothetical protein	0.182352	4.60032	0.561831	0.634768	0	19.919	23.0239	25.3807	34.7242	24.2552	18.7554	508	714	670	53	84	27
gene762	BBBOND_0107358	LK391707.1	1622968	1623747	+	CDR94434.1	hypothetical protein%2C conserved	0.177487	4.64827	0.539418	0.615109	0	24.8988	22.4112	23.4866	22.9311	28.2978	28.4804	635	695	620	35	98	41
gene1097	BBBOND_0110660	LK391707.1	2365223	2366602	-	CDR94769.1	translation initiation factor 3 subunit 2%2C putative	0.175045	8.16453	0.537393	0.613175	0	261.731	315.531	231.646	277.138	353.722	281.331	6675	9785	6115	423	1225	405
gene205	BBBOND_0102060	LK391707.1	465207	465891	-	CDR93877.1	hypothetical protein%2C conserved	0.174444	5.64546	0.501494	0.576276	0	44.7002	47.6602	48.9052	59.6208	51.9755	47.9305	1140	1478	1291	91	180	69
gene3022	BBBOND_0305980	LK391709.1	1502007	1502553	-	CDR96694.1	hypothetical protein%2C conserved	0.173196	1.46552	0.820639	0.863562	0	2.58791	2.09602	2.95477	3.27587	3.46503	1.38929	66	65	78	5	12	2
gene1280	BBBOND_0201090	LK391708.1	300491	301231	-	CDR94952.1	hypothetical protein%2C conserved	0.172502	3.05179	0.684224	0.745298	0	7.21477	7.25544	8.94007	7.20691	10.6838	7.6411	184	225	236	11	37	11
gene395	BBBOND_0103810	LK391707.1	861350	862435	+	CDR94067.1	Proliferating cell nuclear antigen%2C putative	0.170054	6.04838	0.531356	0.607404	0	62.6587	59.3334	64.967	90.414	60.3493	60.4341	1598	1840	1715	138	209	87
gene1498	BBBOND_0203270	LK391708.1	758656	759483	+	CDR95170.1	ENOS INTERACTING domain containg PROTEIN	0.1696	3.77619	0.655246	0.720284	0	14.4688	10.3188	13.9783	19.6552	14.7264	9.03039	369	320	369	30	51	13
gene3202	BBBOND_0307780	LK391709.1	1891419	1892360	-	CDR96874.1	SYNTAXIN%2C putative	0.169325	4.43568	0.611805	0.680796	0	18.978	17.3486	24.9261	27.5173	24.8327	15.9768	484	538	658	42	86	23
gene1888	BBBOND_0207180	LK391708.1	1584213	1584623	+	CDR95560.1	HISTONE fold protein%2Cputative	0.168304	4.13161	0.658291	0.722974	0	15.3706	23.5076	10.7205	13.1035	17.9027	25.0072	392	729	283	20	62	36
gene1387	BBBOND_0202160	LK391708.1	532050	532691	-	CDR95059.1	hypothetical protein%2C conserved	0.168038	3.81208	0.611838	0.680796	0	12.2337	11.8344	15.683	14.4138	14.4376	15.9768	312	367	414	22	50	23
gene2097	BBBOND_0209220	LK391708.1	2077398	2077868	-	CDR95769.1	hypothetical protein%2C conserved	0.166755	2.84816	0.679845	0.742048	0	6.97951	4.38551	9.05371	7.86208	5.4863	10.4197	178	136	239	12	19	15
gene4131	BBBOND_0402910	LK391710.1	637339	639384	+	CDR97803.1	hypothetical protein	0.166089	6.44107	0.582689	0.655811	0	98.1052	94.1595	53.5646	82.5519	80.8507	113.227	2502	2920	1414	126	280	163
gene1866	BBBOND_0206960	LK391708.1	1540441	1541447	-	CDR95538.1	CRAL/TRIO domain conataining protein%2Cputative	0.164668	9.33795	0.54206	0.616987	0	598.904	654.473	577.657	649.932	753.644	648.104	15274	20296	15249	992	2610	933
gene2875	BBBOND_0304500	LK391709.1	1131202	1131546	+	CDR96547.1	hypothetical protein%2C conserved	0.163897	5.55847	0.533532	0.609517	0	44.4257	46.7895	42.2001	45.207	45.9117	59.0448	1133	1451	1114	69	159	85
gene1927	BBBOND_0207540	LK391708.1	1666568	1667958	-	CDR95599.1	hypothetical protein%2C conserved	0.162209	1.87886	0.682566	0.744145	0	3.80344	2.90218	3.59876	3.27587	3.17628	5.55716	97	90	95	5	11	8
gene2004	BBBOND_0208300	LK391708.1	1855910	1864954	+	CDR95676.1	GCC2 and GCC3 domain containing protein%2C putative	0.162089	8.70157	0.598954	0.670791	0	429.985	376.09	373.02	340.69	359.497	620.318	10966	11663	9847	520	1245	893
gene311	BBBOND_0103050	LK391707.1	681671	683616	+	CDR93983.1	dihydroorotate dehydrogenase%2C putative	0.161811	4.27288	0.666548	0.730104	0	14.7824	11.3185	28.7522	19.6552	20.2127	21.534	377	351	759	30	70	31
gene1352	BBBOND_0201810	LK391708.1	456083	457517	-	CDR95024.1	PCI domain containing 26S proteasome non-ATPase regulatory subunit 6 protein%2C putative	0.161	7.30053	0.559238	0.632285	0	142.217	173.002	131.563	184.759	176.717	137.54	3627	5365	3473	282	612	198
gene3620	BBBOND_0311950	LK391709.1	2921240	2922922	-	CDR97292.1	glycosyl transferase%2C group 1 family protein%2C putative	0.160761	5.32731	0.596538	0.669172	0	46.151	25.5391	42.238	41.2759	45.3342	40.2894	1177	792	1115	63	157	58
gene4083	BBBOND_0402430	LK391710.1	533695	537321	-	CDR97755.1	membrane protein%2C putative	0.153944	6.83481	0.639487	0.706701	0	104.026	156.266	64.02	135.621	118.966	106.281	2653	4846	1690	207	412	153
gene89	BBBOND_0100900	LK391707.1	238108	238944	-	CDR93761.1	glycosyl transferase%2C group 2 family protein%2C putative	0.153152	4.11678	0.654167	0.719932	0	17.9977	12.6083	18.7514	21.6207	19.0577	13.8929	459	391	495	33	66	20
gene3199	BBBOND_0307750	LK391709.1	1887193	1887996	-	CDR96871.1	membrane protein%2C putative	0.152053	6.0697	0.582884	0.655833	0	55.1695	53.8837	81.938	75.345	66.4131	70.8538	1407	1671	2163	115	230	102
gene1476	BBBOND_0203050	LK391708.1	708207	709490	-	CDR95148.1	receptor for activated C kinase%2C RACK protein%2C putative	0.150333	10.1508	0.576275	0.649968	0	1064.85	1114.85	1053.37	1260.55	1189.08	1138.52	27157	34573	27807	1924	4118	1639
gene3407	BBBOND_0309820	LK391709.1	2453221	2453890	+	CDR97079.1	Trafficking protein Mon1%2C putative	0.149144	3.30289	0.681682	0.743399	0	8.07741	9.12573	10.872	15.7242	8.37383	7.6411	206	283	287	24	29	11
gene1656	BBBOND_0204860	LK391708.1	1099334	1099751	-	CDR95328.1	hypothetical protein	0.147226	4.07925	0.632325	0.699826	0	16.3901	16.5424	15.2284	19	18.1914	15.9768	418	513	402	29	63	23
gene188	BBBOND_0101890	LK391707.1	425789	428627	-	CDR93860.1	hypothetical protein%2C conserved	0.146455	4.92986	0.612674	0.681522	0	30.1138	29.0218	27.843	30.7932	36.0941	28.4804	768	900	735	47	125	41
gene2393	BBBOND_0212070	LK391708.1	2731508	2733805	+	CDR96065.1	oligosaccharyl transferase STT3 subunit%2C putative	0.146034	4.01162	0.685838	0.74612	0	18.0761	14.8333	13.0692	19	18.7689	12.5036	461	460	345	29	65	18
gene2079	BBBOND_0209050	LK391708.1	2041156	2041481	+	CDR95751.1	small nuclear ribonucleoprotein F%2C putative	0.145935	3.27051	0.672774	0.735625	0	9.56741	7.70689	10.1902	8.51726	10.1063	11.809	244	239	269	13	35	17
gene4072	BBBOND_0402330	LK391710.1	520656	521597	-	CDR97744.1	prohibitin%2C putative	0.145027	5.81685	0.580297	0.653712	0	55.2479	59.5913	45.8747	61.5863	59.7718	56.2662	1409	1848	1211	94	207	81
gene1727	BBBOND_0205570	LK391708.1	1265305	1266567	+	CDR95399.1	Brix domain containing protein%2C putative	0.144936	7.20865	0.591622	0.664459	0	126.729	126.89	167.891	172.966	134.27	159.768	3232	3935	4432	264	465	230
gene118	BBBOND_0101190	LK391707.1	304828	306288	+	CDR93790.1	hypothetical protein%2C conserved	0.143845	5.75975	0.608247	0.677828	0	50.8563	39.9855	63.679	50.4484	53.9967	66.6859	1297	1240	1681	77	187	96
gene4344	BBBOND_0405010	LK391711.1	228900	231321	+	CDR98016.1	origin recognition complex subunit 1%2C putative	0.140403	6.15066	0.631584	0.699213	0	61.404	85.6464	55.8375	82.5519	82.0058	58.3502	1566	2656	1474	126	284	84
gene385	BBBOND_0103710	LK391707.1	848099	848595	+	CDR94057.1	YOU2-like small euk. C2C2 zinc finger protein%2C putative	0.140233	5.27409	0.658044	0.722916	0	27.0554	43.2424	40.1924	55.6898	37.8266	28.4804	690	1341	1061	85	131	41
gene3716	BBBOND_0312910	LK391709.1	3184516	3187350	+	CDR97388.1	hypothetical protein	0.139521	2.55777	0.863591	0.898096	0	6.11687	9.8674	0.643988	2.62069	6.64131	9.03039	156	306	17	4	23	13
gene454	BBBOND_0104350	LK391707.1	976570	976860	-	CDR94126.1	brain protein 44-like protein%2C putative	0.138697	7.38083	0.723636	0.78001	0	184.839	224.306	67.0505	140.862	155.349	228.538	4714	6956	1770	215	538	329
gene3775	BBBOND_0313490	LK391709.1	3307691	3308331	-	CDR97447.1	hypothetical protein%2C conserved	0.137748	1.69719	0.772483	0.823363	0	2.74475	2.19275	4.16698	3.93104	2.88753	3.47323	70	68	110	6	10	5
gene2616	BBBOND_0301920	LK391709.1	468223	468978	+	CDR96288.1	nonclathrin coat protein zeta2-cop-related protein%2C putative	0.136214	6.01199	0.588083	0.660883	0	61.7961	61.3326	61.3304	67.4829	63.5256	72.2431	1576	1902	1619	103	220	104
gene744	BBBOND_0107250	LK391707.1	1584391	1586368	-	CDR94416.1	hypothetical protein%2C conserved	0.136119	5.76728	0.655254	0.720284	0	51.7581	33.5685	70.4598	57.6553	56.5955	56.9609	1320	1041	1860	88	196	82
gene842	BBBOND_0108120	LK391707.1	1808801	1810226	-	CDR94514.1	Diphthamide biosynthesis protein	0.13551	2.77585	0.767609	0.819105	0	5.45029	6.44928	7.57633	4.58622	8.08507	8.33574	139	200	200	7	28	12
gene4292	BBBOND_0404510	LK391711.1	130605	131795	-	CDR97964.1	hypothetical protein	0.135184	4.48944	0.650419	0.716858	0	23.1343	16.3167	24.7746	28.8276	18.4802	24.3126	590	506	654	44	64	35
gene1616	BBBOND_0204460	LK391708.1	1010466	1012310	+	CDR95288.1	hypothetical protein%2C conserved	0.13476	5.60316	0.670184	0.733439	0	41.8378	66.3308	30.8735	46.5173	52.553	53.4877	1067	2057	815	71	182	77
gene3873	BBBOND_0400370	LK391710.1	114595	116516	-	CDR97545.1	GTP binding protein%2C putative	0.134187	6.25808	0.675075	0.737706	0	76.4609	45.1449	97.4316	92.3795	81.1395	66.6859	1950	1400	2572	141	281	96
gene741	BBBOND_0107220	LK391707.1	1580483	1581412	+	CDR94413.1	RIBOSOMAL PROTEIN L7AE FAMILY MEMBER protein%2C putative	0.134	4.85202	0.656058	0.720947	0	29.5649	18.9609	34.1314	30.7932	28.2978	31.9537	754	588	901	47	98	46
gene452	BBBOND_0104330	LK391707.1	972837	973310	+	CDR94124.1	pre-mRNA branch site protein p14%2C putative	0.133925	5.59358	0.625254	0.693237	0	47.5626	36.7286	53.9434	49.7932	51.6867	50.0144	1213	1139	1424	76	179	72
gene3471	BBBOND_0310460	LK391709.1	2587988	2589013	+	CDR97143.1	Cytoplasmic tRNA 2-thiolation protein 1	0.133901	4.39583	0.725686	0.781766	0	23.5656	16.9294	19.7363	30.7932	23.1002	11.809	601	525	521	47	80	17
gene3650	BBBOND_0312250	LK391709.1	3001890	3002569	-	CDR97322.1	hypothetical protein	0.129621	2.82775	0.764771	0.817014	0	7.37161	6.32029	6.55352	5.24139	8.66258	7.6411	188	196	173	8	30	11
gene2471	BBBOND_0300480	LK391709.1	149855	152392	-	CDR96143.1	tRNA pseudouridine synthase D (TruD) domain containing protein%2C putative	0.129257	5.83605	0.647637	0.714435	0	57.5613	44.629	61.6334	66.8277	63.8143	47.9305	1468	1384	1627	102	221	69
gene3729	BBBOND_0313040	LK391709.1	3206382	3206966	-	CDR97401.1	ribosomal protein S7e family protein%2C putative	0.127133	9.06363	0.640454	0.70756	0	496.8	520.489	517.349	501.863	556.715	617.539	12670	16141	13657	766	1928	889
gene2112	BBBOND_0209370	LK391708.1	2108404	2109231	-	CDR95784.1	hypothetical protein%2C conserved	0.127033	5.1657	0.652744	0.718791	0	33.682	38.2765	30.9872	44.5518	36.6716	31.259	859	1187	818	68	127	45
gene1472	BBBOND_0203010	LK391708.1	702312	703658	-	CDR95144.1	PCI domain containing protein%2C putative	0.126844	7.31628	0.628591	0.696521	0	164.92	150.881	141.374	158.552	166.322	174.356	4206	4679	3732	242	576	251
gene1110	BBBOND_0110790	LK391707.1	2385337	2386232	+	CDR94782.1	nucleosome assembly protein%2C putative	0.124567	7.02784	0.637558	0.704989	0	139.316	109.863	125.426	151.345	128.206	129.204	3553	3407	3311	231	444	186
gene4277	BBBOND_0404370	LK391711.1	99565	100977	+	CDR97949.1	RNA pseudouridylate synthase family protein%2C putative	0.124134	3.60005	0.719747	0.776267	0	10.9398	11.1573	12.6525	15.7242	12.4164	9.72503	279	346	334	24	43	14
gene2450	BBBOND_0300270	LK391709.1	95044	96720	-	CDR96122.1	poly(A) polymerase PAP%2C putative	0.123489	4.9565	0.679705	0.742048	0	30.1138	35.471	23.6003	30.138	34.6503	31.9537	768	1100	623	46	120	46
gene3953	BBBOND_0401170	LK391710.1	281234	282976	-	CDR97625.1	hypothetical protein%2C conserved	0.122617	1.9493	0.852623	0.889594	0	3.56817	1.09638	6.25047	4.58622	4.33129	2.77858	91	34	165	7	15	4
gene949	BBBOND_0109190	LK391707.1	2041792	2043348	+	CDR94621.1	hypothetical protein%2C conserved	0.121811	6.72794	0.638149	0.705432	0	106.183	101.705	96.5982	123.828	95.2884	113.227	2708	3154	2550	189	330	163
gene845	BBBOND_0108150	LK391707.1	1813386	1816042	+	CDR94517.1	GTPase subfamily protein%2C putative	0.120912	6.04364	0.673298	0.735981	0	69.5598	57.7855	62.4668	67.4829	83.1608	54.1823	1774	1792	1649	103	288	78
gene1715	BBBOND_0205450	LK391708.1	1243770	1245372	-	CDR95387.1	secretory protein%2C putative	0.120635	6.1228	0.652393	0.718617	0	69.5206	59.8815	70.9902	81.2415	74.4982	61.8234	1773	1857	1874	124	258	89
gene483	BBBOND_0104640	LK391707.1	1032425	1032904	+	CDR94155.1	glycosyltransferase family protein 28%2C putative	0.12039	4.91005	0.687031	0.746607	0	25.9575	26.2486	34.2829	29.4828	34.0728	29.8697	662	814	905	45	118	43
gene2884	BBBOND_0304590	LK391709.1	1155139	1155692	-	CDR96556.1	signal peptidase family protein%2C putative	0.120281	5.85026	0.662483	0.726292	0	52.0326	67.008	46.8596	64.207	62.9481	52.793	1327	2078	1237	98	218	76
gene2735	BBBOND_0303110	LK391709.1	768944	770056	+	CDR96407.1	Rab7%2C putative	0.119689	6.87701	0.67859	0.741113	0	118.142	84.4855	135.427	144.138	120.987	102.113	3013	2620	3575	220	419	147
gene2563	BBBOND_0301390	LK391709.1	357092	357304	+	CDR96235.1	cytochrome c oxidase copper chaperone (COX17)%2C putative	0.119582	2.63063	0.839239	0.877675	0	5.68555	4.80471	7.15963	9.82761	6.93006	2.08394	145	149	189	15	24	3
gene1673	BBBOND_0205030	LK391708.1	1137677	1138162	-	CDR95345.1	ubiquitin-conjugating enzyme%2C putative	0.119029	5.10267	0.701133	0.760378	0	28.8199	24.5073	45.4958	32.7587	30.8965	44.4573	735	760	1201	50	107	64
gene714	BBBOND_0106950	LK391707.1	1509967	1511247	-	CDR94386.1	ribosome biogenesis Brix protein%2C putative	0.118311	5.76121	0.648483	0.714945	0	56.9732	50.3044	48.7915	59.6208	56.8843	52.793	1453	1560	1288	91	197	76
gene3789	BBBOND_0313630	LK391709.1	3335364	3338210	-	CDR97461.1	hypothetical protein%2C conserved	0.116039	6.65099	0.654933	0.720284	0	100.027	102.705	86.6732	103.517	107.127	102.807	2551	3185	2288	158	371	148
gene458	BBBOND_0104390	LK391707.1	981798	982166	+	CDR94130.1	hypothetical protein	0.115675	3.18392	0.856304	0.892263	0	7.48925	8.51305	9.92499	3.27587	13.2826	10.4197	191	264	262	5	46	15
gene3689	BBBOND_0312640	LK391709.1	3112253	3114141	-	CDR97361.1	WD domain%2C G-beta repeat containing protein%2C putative	0.112631	6.03209	0.685118	0.746053	0	59.6003	65.4279	63.7169	76.6553	74.4982	52.0984	1520	2029	1682	117	258	75
gene3570	BBBOND_0311450	LK391709.1	2813487	2814247	+	CDR97242.1	hypothetical protein%2C conserved	0.112623	3.90507	0.762969	0.815406	0	15.0569	15.5428	12.5388	15.069	18.1914	12.5036	384	482	331	23	63	18
gene1605	BBBOND_0204350	LK391708.1	994231	994827	+	CDR95277.1	hypothetical protein	0.112022	3.56233	0.780282	0.830011	0	11.9985	8.51305	13.4859	17.6897	10.9726	8.33574	306	264	356	27	38	12
gene1417	BBBOND_0202460	LK391708.1	601779	603382	+	CDR95089.1	hypothetical protein%2C conserved	0.111974	2.27878	0.853025	0.889594	0	5.88161	2.57971	5.37919	7.20691	4.9088	2.77858	150	80	142	11	17	4
gene1423	BBBOND_0202520	LK391708.1	614454	615467	-	CDR95095.1	glyceraldehyde-3-phosphate dehydrogenase protein%2C putative	0.111166	9.99889	0.685456	0.74612	0	1013.56	999.38	938.593	1109.86	1171.47	905.817	25849	30992	24777	1694	4057	1304
gene558	BBBOND_0105390	LK391707.1	1192144	1193404	+	CDR94230.1	hypothetical protein%2C conserved	0.110845	6.71615	0.676237	0.738759	0	118.808	96.062	88.4536	106.793	110.881	109.754	3030	2979	2335	163	384	158
gene3359	BBBOND_0309340	LK391709.1	2337307	2338227	+	CDR97031.1	hypothetical protein%2C conserved	0.109449	4.65336	0.696142	0.756067	0	25.8791	23.4431	23.2214	31.4483	24.2552	22.9233	660	727	613	48	84	33
gene2210	BBBOND_0210350	LK391708.1	2334079	2335079	-	CDR95882.1	hypothetical protein	0.108566	2.81722	0.793	0.841376	0	6.74424	3.80507	9.84923	7.20691	4.04254	11.809	172	118	260	11	14	17
gene1437	BBBOND_0202660	LK391708.1	639211	640620	+	CDR95109.1	cyclin%2C N-terminal domain containing protein%2C putative	0.108528	8.86705	0.734664	0.790066	0	340.271	614.455	393.363	379.346	477.597	596.7	8678	19055	10384	579	1654	859
gene3880	BBBOND_0400440	LK391710.1	124907	126397	+	CDR97552.1	-3-hydroxyisobutyryl-CoA hydrolase-like protein 1%2C mitochondrial	0.108461	3.75503	0.81352	0.857768	0	15.253	8.70653	14.8875	17.0345	16.4589	7.6411	389	270	393	26	57	11
gene662	BBBOND_0106430	LK391707.1	1381361	1383331	+	CDR94334.1	serine/threonine protein kinase%2C putative	0.106186	6.56475	0.702853	0.761577	0	107.633	76.5207	89.5143	95.0002	112.325	86.136	2745	2373	2363	145	389	124
gene3274	BBBOND_0308500	LK391709.1	2069660	2070537	+	CDR96946.1	DNA / pantothenate metabolism flavoprotein%2C putative	0.105882	3.57532	0.861544	0.896719	0	12.7827	10.2544	11.1372	5.89656	18.7689	10.4197	326	318	294	9	65	15
gene3095	BBBOND_0306710	LK391709.1	1649940	1653064	+	CDR96767.1	hypothetical protein%2C conserved	0.105089	6.30564	0.686396	0.746353	0	76.3433	76.2627	76.0663	74.6898	84.8933	86.136	1947	2365	2008	114	294	124
gene4230	BBBOND_0403900	LK391710.1	861621	862565	-	CDR97902.1	thioredoxin domain containing protein%2C putative	0.103178	6.58836	0.798674	0.845709	0	114.456	130.243	33.7525	90.414	86.9146	122.258	2919	4039	891	138	301	176
gene3643	BBBOND_0312180	LK391709.1	2983332	2986667	+	CDR97315.1	membrane protein%2C putative	0.103054	9.08517	0.716593	0.773987	0	503.113	460.93	607.243	475.656	627.748	583.502	12831	14294	16030	726	2174	840
gene2158	BBBOND_0209830	LK391708.1	2208300	2209289	+	CDR95830.1	RNA-binding protein%2C putative	0.102521	4.31542	0.728137	0.7835	0	18.233	17.6065	21.6683	24.2414	19.6352	18.0608	465	546	572	37	68	26
gene1798	BBBOND_0206280	LK391708.1	1414288	1414734	-	CDR95470.1	hypothetical protein%2C conserved	0.0996248	5.05501	0.745531	0.799903	0	28.1533	36.3739	31.7069	26.2069	36.9603	39.5948	718	1128	837	40	128	57
gene1398	BBBOND_0202270	LK391708.1	558145	561496	-	CDR95070.1	EXPORTIN 7-RELATED / RAN BINDING domain containing PROTEIN	0.0989134	8.32062	0.727487	0.783026	0	286.552	312.435	327.259	391.794	338.707	261.187	7308	9689	8639	598	1173	376
gene2757	BBBOND_0303330	LK391709.1	812803	816186	+	CDR96429.1	hypothetical protein%2C conserved	0.0974041	6.75991	0.779374	0.829283	0	92.7333	146.141	75.4602	106.793	66.7019	164.631	2365	4532	1992	163	231	237
gene1464	BBBOND_0202930	LK391708.1	686360	686851	-	CDR95136.1	hypothetical protein	0.0966622	4.55488	0.767319	0.819031	0	16.3509	26.5065	25.1913	17.0345	21.6564	34.7323	417	822	665	26	75	50
gene2149	BBBOND_0209740	LK391708.1	2180501	2193163	+	CDR95821.1	E3 UBIQUITIN PROTEIN LIGASE URE-B1%2Cputative	0.0953592	8.27202	0.72485	0.781092	0	284.082	311.79	300.818	338.725	326.579	292.446	7245	9669	7941	517	1131	421
gene820	BBBOND_0107900	LK391707.1	1761234	1761812	+	CDR94492.1	hypothetical protein%2C conserved	0.0950979	4.74814	0.736248	0.791313	0	24.3891	21.6696	31.7448	31.4483	22.234	30.5644	622	672	838	48	77	44
gene2163	BBBOND_0209880	LK391708.1	2219714	2224082	+	CDR95835.1	CPSF_A domain containing protein%2Cputative	0.0897393	6.29973	0.825624	0.866847	0	63.0508	79.3584	87.2793	93.6898	25.699	127.12	1608	2461	2304	143	89	183
gene65	BBBOND_0100660	LK391707.1	158723	161201	-	CDR93737.1	WD domain%2C G-beta repeat containing protein%2C putative	0.0895181	7.17699	0.747969	0.802237	0	153.432	145.463	121.638	121.207	140.623	186.165	3913	4511	3211	185	487	268
gene3236	BBBOND_0308120	LK391709.1	1985487	1985930	+	CDR96908.1	hypothetical protein	0.0883758	3.38984	0.815437	0.859545	0	8.58715	9.41595	12.3115	11.138	10.6838	10.4197	219	292	325	17	37	15
gene2053	BBBOND_0208790	LK391708.1	1971862	1974570	-	CDR95725.1	aminopeptidase%2C putative	0.0882809	9.25952	0.790961	0.839452	0	573.182	845.662	363.512	699.07	653.736	541.823	14618	26225	9596	1067	2264	780
gene2740	BBBOND_0303160	LK391709.1	781618	783444	-	CDR96412.1	hypothetical protein%2C conserved	0.0876215	6.26374	0.802233	0.848512	0	59.8748	104.898	58.9059	74.0346	45.3342	120.174	1527	3253	1555	113	157	173
gene1906	BBBOND_0207330	LK391708.1	1603497	1605364	-	CDR95578.1	nuclear prelamin A recognition factor-like%2C putative	0.0871333	3.21155	0.811457	0.855836	0	6.97951	10.6413	9.12947	9.17243	9.52884	9.72503	178	330	241	14	33	14
gene2341	BBBOND_0211570	LK391708.1	2608960	2612820	+	CDR96013.1	hypothetical protein%2C conserved	0.0865443	6.69232	0.772792	0.823456	0	107.124	72.1997	121.562	82.5519	109.726	127.12	2732	2239	3209	126	380	183
gene2456	BBBOND_0300330	LK391709.1	105891	114524	-	CDR96128.1	hypothetical protein%2C conserved	0.0853754	6.58655	0.749305	0.803258	0	104.536	75.908	99.2878	99.5864	100.486	96.5557	2666	2354	2621	152	348	139
gene1148	BBBOND_0111180	LK391707.1	2467504	2467866	-	CDR94820.1	hypothetical protein%2C conserved	0.0837622	3.13503	0.822425	0.863975	0	6.74424	8.15834	10.4932	7.86208	9.24009	9.72503	172	253	277	12	32	14
gene642	BBBOND_0106230	LK391707.1	1353494	1354037	+	CDR94314.1	hypothetical protein	0.0830097	2.3165	0.809574	0.854576	0	5.29345	3.93406	5.07614	7.20691	3.75378	4.86252	135	122	134	11	13	7
gene2722	BBBOND_0302980	LK391709.1	716734	718424	+	CDR96394.1	regulator of chromosome condensation (RCC1) domain containing protein%2C putative	0.0823262	7.39781	0.760559	0.813449	0	149.158	190.383	151.83	159.207	173.54	187.554	3804	5904	4008	243	601	270
gene2394	BBBOND_0212080	LK391708.1	2734519	2736138	+	CDR96066.1	putative serine esterase domain containing protein	0.0816474	8.20878	0.770188	0.821387	0	282.121	280.802	299.53	332.173	331.777	247.988	7195	8708	7907	507	1149	357
gene2250	BBBOND_0210720	LK391708.1	2407599	2410599	+	CDR95922.1	ubiquitin carboxyl-terminal hydrolase%2C putative	0.0815472	6.46949	0.78515	0.833998	0	96.3015	79.6163	82.4683	93.0347	112.036	66.6859	2456	2469	2177	142	388	96
gene2188	BBBOND_0210130	LK391708.1	2277217	2278529	+	CDR95860.1	dihydrolipoamide succinyltransferase%2C putative	0.0812337	6.04873	0.761689	0.814423	0	55.9537	73.7797	62.9972	65.5174	53.1305	86.8306	1427	2288	1663	100	184	125
gene1646	BBBOND_0204760	LK391708.1	1076556	1079962	+	CDR95318.1	hypothetical protein%2C conserved	0.0796383	5.7766	0.774248	0.824771	0	42.1515	67.2015	50.4205	56.3449	56.8843	55.5716	1075	2084	1331	86	197	80
gene2739	BBBOND_0303150	LK391709.1	778989	781555	+	CDR96411.1	Cullin family protein%2C putative	0.0794902	5.34319	0.822079	0.863959	0	31.9567	42.6942	44.0942	60.276	15.8814	51.4037	815	1324	1164	92	55	74
gene4405	BBBOND_0405620	LK391711.1	370540	372268	-	CDR98077.1	hypothetical protein	0.0789113	0.527568	1	1	0	1.49001	1.58007	0.795514	0.655174	1.73252	1.38929	38	49	21	1	6	2
gene218	BBBOND_0102190	LK391707.1	494072	496238	-	CDR93890.1	hypothetical protein%2C conserved	0.0768174	6.78902	0.789298	0.837925	0	109.947	93.0953	119.782	82.5519	117.522	140.318	2804	2887	3162	126	407	202
gene3709	BBBOND_0312840	LK391709.1	3171643	3172504	+	CDR97381.1	proteasome A-type and B-type family protein%2C putative	0.0755677	7.45777	0.785067	0.833998	0	150.177	211.536	151.716	184.759	177.872	178.524	3830	6560	4005	282	616	257
gene643	BBBOND_0106240	LK391707.1	1354396	1354745	+	CDR94315.1	hypothetical protein%2C conserved	0.0752344	5.04546	0.823395	0.864751	0	35.8778	34.7294	25.8353	30.138	41.5804	28.4804	915	1077	682	46	144	41
gene2812	BBBOND_0303880	LK391709.1	976199	977816	+	CDR96484.1	WD domain%2C G-beta repeat containing protein%2C putative	0.0750718	5.33153	0.830085	0.870549	0	40.7007	28.6025	48.2233	56.3449	42.1579	25.0072	1038	887	1273	86	146	36
gene1197	BBBOND_0200260	LK391708.1	91094	91415	+	CDR94869.1	Mitochondrial import inner membrane translocase subunit Tim13	0.0724052	3.26116	0.828941	0.869838	0	7.88135	9.28696	10.6447	9.82761	9.24009	10.4197	201	288	281	15	32	15
gene327	BBBOND_0103190	LK391707.1	722482	724473	-	CDR93999.1	CAF1 family ribonuclease containing protein%2C putative	0.0691623	2.91577	0.875587	0.908034	0	7.3324	6.12681	8.40972	8.51726	7.50757	6.94645	187	190	222	13	26	10
gene4259	BBBOND_0404190	LK391711.1	53203	54508	-	CDR97931.1	hypothetical protein%2C conserved	0.0678406	6.52854	0.805572	0.851318	0	89.2828	72.6511	108.379	106.138	94.4221	82.6628	2277	2253	2861	162	327	119
gene2212	BBBOND_0210370	LK391708.1	2339537	2340287	+	CDR95884.1	hypothetical protein%2C conserved	0.0671096	4.93647	0.832874	0.872244	0	25.2517	35.858	28.4491	24.2414	33.7841	35.4269	644	1112	751	37	117	51
gene1890	BBBOND_0207200	LK391708.1	1585648	1586395	-	CDR95562.1	hypothetical protein	0.0670093	5.65533	0.805452	0.851318	0	54.5029	48.3696	44.7003	56.3449	53.4192	44.4573	1390	1500	1180	86	185	64
gene1491	BBBOND_0203200	LK391708.1	742736	743413	+	CDR95163.1	40S ribosomal subunit protein S14%2C putative	0.0668693	8.8029	0.805087	0.851288	0	400.224	484.051	424.388	454.035	465.758	450.825	10207	15011	11203	693	1613	649
gene4352	BBBOND_0405090	LK391711.1	248277	248753	-	CDR98024.1	hypothetical protein%2C conserved	0.0666367	3.8834	0.852931	0.889594	0	17.1743	11.3507	14.5465	16.3793	15.8814	12.5036	438	352	384	25	55	18
gene3737	BBBOND_0313120	LK391709.1	3217539	3218832	-	CDR97409.1	hypothetical protein%2C conserved	0.0666157	4.39005	0.832214	0.872079	0	20.664	14.2852	26.3277	27.5173	16.7477	20.8394	527	443	695	42	58	30
gene4155	BBBOND_0403150	LK391710.1	687982	689659	+	CDR97827.1	S-adenosyl methyltransferase%2C putative	0.0662184	3.45145	0.880696	0.911301	0	9.44978	5.03044	17.4634	12.4483	9.52884	11.809	241	156	461	19	33	17
gene4391	BBBOND_0405470	LK391711.1	339945	340798	-	CDR98063.1	hypothetical protein%2C conserved	0.0648698	1.49799	0.873102	0.906467	0	1.72527	1.41884	4.96249	3.93104	1.15501	4.16787	44	44	131	6	4	6
gene3330	BBBOND_0309050	LK391709.1	2256397	2258945	+	CDR97002.1	oxysterol-binding family protein%2C putative	0.0632217	9.05444	0.854391	0.890769	0	399.832	803.709	356.428	490.07	501.852	638.379	10197	24924	9409	748	1738	919
gene2618	BBBOND_0301940	LK391709.1	470371	471991	+	CDR96290.1	malate:quinone oxidoreductase%2C putative	0.0630158	7.04697	0.820959	0.863633	0	154.882	124.729	108.266	156.587	131.96	116.7	3950	3868	2858	239	457	168
gene10	BBBOND_0100110	LK391707.1	26641	27124	+	CDR93682.1	hypothetical protein	0.0616792	2.28164	0.941594	0.957544	0	4.54844	3.99855	5.45496	5.24139	5.4863	3.47323	116	124	144	8	19	5
gene3776	BBBOND_0313500	LK391709.1	3308670	3309093	-	CDR97448.1	ribosomal protein L7A%2C putative	0.0604649	5.85267	0.817529	0.861263	0	49.7976	69.0073	50.6477	60.9312	55.1518	61.1288	1270	2140	1337	93	191	88
gene3701	BBBOND_0312760	LK391709.1	3144714	3145521	+	CDR97373.1	hypothetical protein%2C conserved	0.0597425	4.70911	0.825923	0.866916	0	25.5654	27.6674	23.3351	32.1035	23.9665	24.3126	652	858	616	49	83	35
gene554	BBBOND_0105350	LK391707.1	1173859	1174744	-	CDR94226.1	hypothetical protein%2C conserved	0.0592377	6.49949	0.821171	0.863633	0	82.6562	94.8366	88.2263	98.2761	95.5771	82.6628	2108	2941	2329	150	331	119
gene3889	BBBOND_0400530	LK391710.1	143101	144043	-	CDR97561.1	-Autophagy-related protein 3	0.0581235	4.40342	0.845358	0.883086	0	25.1341	14.2852	22.6153	18.3449	16.7477	30.5644	641	443	597	28	58	44
gene1090	BBBOND_0110600	LK391707.1	2353391	2354669	-	CDR94762.1	peptidyl-prolyl isomerase%2C putative	0.0580203	3.91019	0.892927	0.921181	0	16.0372	8.60979	19.3196	15.7242	17.0364	12.5036	409	267	510	24	59	18
gene2640	BBBOND_0302160	LK391709.1	530228	532787	+	CDR96312.1	hypothetical protein%2C conserved	0.0579208	7.81017	0.833391	0.872541	0	224.56	247.233	187.741	207.69	209.346	270.217	5727	7667	4956	317	725	389
gene2654	BBBOND_0302300	LK391709.1	553827	556105	+	CDR96326.1	FAD-dependent glycerol-3-phosphate dehydrogenase%2C putative	0.057751	8.5879	0.844759	0.882952	0	401.949	316.079	413.061	479.587	400.789	296.613	10251	9802	10904	732	1388	427
gene605	BBBOND_0105860	LK391707.1	1275148	1275983	-	CDR94277.1	hypothetical protein%2C conserved	0.0566228	6.35338	0.877709	0.909475	0	52.4639	61.4616	126.335	104.828	85.7595	59.0448	1338	1906	3335	160	297	85
gene4406	BBBOND_0405630	LK391711.1	373267	374022	-	CDR98078.1	hypothetical protein	0.0512945	3.11007	0.89436	0.922108	0	8.94004	4.38551	11.8948	8.51726	8.08507	9.72503	228	136	314	13	28	14
gene2672	BBBOND_0302480	LK391709.1	590865	592019	+	CDR96344.1	eukaryotic translation initiation factor 5%2C putative	0.0508372	9.02201	0.871483	0.905291	0	627.254	582.563	322.108	485.484	555.849	545.296	15997	18066	8503	741	1925	785
gene4301	BBBOND_0404600	LK391711.1	145541	146865	+	CDR97973.1	replication factor C subunit 4%2C putative	0.0495428	6.29322	0.855656	0.891838	0	71.4811	64.0091	95.4617	72.0691	72.4769	95.1664	1823	1985	2520	110	251	137
gene247	BBBOND_0102480	LK391707.1	559579	563452	+	CDR93919.1	WD domain%2C G-beta repeat domain containing protein%2C putative	0.0490564	8.87271	0.861793	0.896728	0	466.725	534.226	381.241	493.346	504.162	432.069	11903	16567	10064	753	1746	622
gene2761	BBBOND_0303370	LK391709.1	824664	827041	+	CDR96433.1	MT-A70 family protein%2C putative	0.0468643	6.44265	0.866685	0.900811	0	73.6377	93.45	89.5143	84.5174	99.0422	80.5788	1878	2898	2363	129	343	116
gene810	BBBOND_0107800	LK391707.1	1743566	1743938	-	CDR94482.1	ribosomal protein S25 %2C putative	0.0441315	7.79761	0.870316	0.904332	0	234.049	217.857	205.129	195.897	228.692	252.851	5969	6756	5415	299	792	364
gene1662	BBBOND_0204920	LK391708.1	1118858	1119127	+	CDR95334.1	hypothetical protein%2C conserved	0.0437561	2.00314	1	1	0	3.68581	1.96703	5.87165	5.89656	4.33129	1.38929	94	61	155	9	15	2
gene1438	BBBOND_0202670	LK391708.1	640776	641689	+	CDR95110.1	proteasome A-type and B-type family protein%2C putative	0.0434902	6.91542	0.879458	0.910526	0	116.966	137.724	101.75	147.414	123.875	95.861	2983	4271	2686	225	429	138
gene4422	BBBOND_0405780	LK391711.1	425005	428166	-	CDR98094.1	DEAD/DEAH box helicase and helicase conserved C-terminal domain containing protein%2C putative	0.0433716	6.73803	0.892967	0.921181	0	116.064	84.0341	115.236	87.7933	139.468	95.861	2960	2606	3042	134	483	138
gene3743	BBBOND_0313180	LK391709.1	3227644	3228390	-	CDR97415.1	FAST LEU-RICH DOMAIN-CONTAINING protein%2C putative	0.0420108	4.09784	0.897529	0.924471	0	13.018	26.571	10.8341	19.6552	12.4164	20.8394	332	824	286	30	43	30
gene1091	BBBOND_0110610	LK391707.1	2354848	2355703	-	CDR94763.1	DNA-directed RNA polymerase II large subunit%2C putative	0.0403286	4.50265	0.93751	0.954695	0	19.723	27.1515	19.9636	18.3449	28.2978	20.8394	503	842	527	28	98	30
gene1101	BBBOND_0110700	LK391707.1	2372107	2373263	-	CDR94773.1	programmed cell death protein 2%2C putative	0.0384823	6.13735	0.885798	0.915054	0	59.365	89.7095	58.9059	68.1381	59.7718	86.8306	1514	2782	1555	104	207	125
gene2306	BBBOND_0211250	LK391708.1	2527580	2537677	-	CDR95978.1	phosphatidylinositol 3-and 4-kinase family protein%2C putative	0.0379734	5.052	0.893369	0.921341	0	30.3099	30.4406	37.1619	24.8966	27.4315	49.3198	773	944	981	38	95	71
gene3927	BBBOND_0400910	LK391710.1	227651	229238	+	CDR97599.1	tubulin gamma chain%2C putative	0.0377799	4.08406	0.910738	0.934077	0	18.6251	12.4149	18.9029	20.3104	16.4589	14.5875	475	385	499	31	57	21
gene393	BBBOND_0103790	LK391707.1	858012	858725	-	CDR94065.1	Thioredoxin family protein%2C putative	0.0370381	7.13758	0.892569	0.921181	0	128.65	169.197	118.873	155.276	142.355	129.899	3281	5247	3138	237	493	187
gene2566	BBBOND_0301420	LK391709.1	361588	362118	+	CDR96238.1	hypothetical protein%2C conserved	0.0364694	4.10188	0.925124	0.944005	0	17.3703	15.2848	17.9559	17.0345	18.4802	15.9768	443	474	474	26	64	23
gene2694	BBBOND_0302700	LK391709.1	649427	651280	+	CDR96366.1	ATPase%2C AAA family protein%2C putative	0.0363333	5.62324	0.884849	0.914582	0	46.8568	44.3065	54.5117	53.7242	46.7779	49.3198	1195	1374	1439	82	162	71
gene3757	BBBOND_0313310	LK391709.1	3257001	3259347	-	CDR97429.1	protein prenyltransferase alpha subunit repeat domain containing protein%2C putative	0.0361127	3.50101	0.9005	0.926641	0	12.6258	8.57754	12.0464	10.4828	10.6838	13.1983	322	266	318	16	37	19
gene1381	BBBOND_0202100	LK391708.1	521531	523170	-	CDR95053.1	U4/U6 small nuclear ribonucleoprotein Prp3	0.0341311	6.38514	0.897646	0.924471	0	65.6779	105.381	76.3315	85.8278	73.9207	94.4717	1675	3268	2015	131	256	136
gene3380	BBBOND_0309550	LK391709.1	2388806	2390299	+	CDR97052.1	REPLICATION FACTOR A 1%2C putative	0.0338448	6.10173	0.911252	0.934347	0	68.5011	60.9457	74.0586	61.5863	80.2732	65.2966	1747	1890	1955	94	278	94
gene595	BBBOND_0105760	LK391707.1	1250316	1252007	-	CDR94267.1	hypothetical protein%2C conserved	0.0337219	7.60151	0.920672	0.941827	0	176.174	283.833	115.501	175.587	207.036	206.31	4493	8802	3049	268	717	297
gene1158	BBBOND_0111280	LK391707.1	2488550	2489258	-	CDR94830.1	Ras-related protein Rab-5%2C putative	0.0326229	5.36543	0.886929	0.915714	0	40.7791	40.437	40.647	47.8277	36.6716	40.9841	1040	1254	1073	73	127	59
gene896	BBBOND_0108660	LK391707.1	1931000	1931635	-	CDR94568.1	GTP-binding nuclear protein Ran%2C putative	0.0307351	8.61529	0.907944	0.932063	0	381.952	402.209	379.498	399.001	397.901	391.78	9741	12473	10018	609	1378	564
gene4079	BBBOND_0402390	LK391710.1	529077	529677	-	CDR97751.1	hypothetical protein%2C conserved	0.0296736	4.6955	0.924318	0.943948	0	23.7617	22.9272	29.9265	34.069	24.2552	20.1447	606	711	790	52	84	29
gene2783	BBBOND_0303590	LK391709.1	880203	881184	+	CDR96455.1	Mitochondrial glycoprotein%2C putative	0.0296718	6.76675	0.909049	0.93286	0	107.869	109.154	106.031	113.345	112.036	104.197	2751	3385	2799	173	388	150
gene2248	BBBOND_0210700	LK391708.1	2404892	2406103	+	CDR95920.1	translation initiation factor 3 subunit%2C putative	0.0293211	7.82468	0.922268	0.942785	0	201.504	289.573	181.87	203.104	259.877	222.981	5139	8980	4801	310	900	321
gene1461	BBBOND_0202900	LK391708.1	679504	681743	-	CDR95133.1	dynamin-like protein%2C putative	0.0285358	6.72869	0.924155	0.943948	0	105.712	119.312	89.7037	135.621	107.416	77.8002	2696	3700	2368	207	372	112
gene2500	BBBOND_0300770	LK391709.1	219915	221580	-	CDR96172.1	membrane protein%2C putative	0.027901	6.15341	0.920545	0.941827	0	61.8745	82.5508	66.7474	82.5519	72.1882	60.4341	1578	2560	1762	126	250	87
gene1643	BBBOND_0204730	LK391708.1	1072013	1073132	+	CDR95315.1	mitochondrial carrier protein%2C putative	0.0278334	5.09047	0.933077	0.951176	0	32.4665	21.9598	46.5186	43.2415	31.474	28.4804	828	681	1228	66	109	41
gene4008	BBBOND_0401720	LK391710.1	386473	389838	-	CDR97680.1	hypothetical protein%2C conserved	0.0270454	7.63447	0.920824	0.941827	0	188.486	189.254	212.554	188.035	214.254	198.668	4807	5869	5611	287	742	286
gene3647	BBBOND_0312220	LK391709.1	2994034	2997559	+	CDR97319.1	protein kinase domain containing protein%2C putative	0.026222	5.63037	0.932482	0.950876	0	34.3878	76.8109	36.0254	62.2415	26.854	62.5181	877	2382	951	95	93	90
gene3926	BBBOND_0400900	LK391710.1	223130	227377	+	CDR97598.1	hypothetical protein%2C conserved	0.0256825	1.08859	1	1	0	2.47027	1.67681	1.81832	2.62069	2.02127	1.38929	63	52	48	4	7	2
gene3920	BBBOND_0400840	LK391710.1	206241	207762	-	CDR97592.1	polyprenyl synthetase superfamily protein%2C putative	0.0244599	5.76572	0.909408	0.93297	0	53.2481	54.7544	53.2995	63.5518	43.0241	59.0448	1358	1698	1407	97	149	85
gene527	BBBOND_0105080	LK391707.1	1129709	1131718	+	CDR94199.1	choline-phosphate cytidylyltransferase%2C putative	0.0223987	7.93233	0.93978	0.956222	0	218.482	306.889	201.455	250.932	268.54	218.119	5572	9517	5318	383	930	314
gene2131	BBBOND_0209560	LK391708.1	2141619	2144527	+	CDR95803.1	hypothetical protein%2C conserved	0.0194237	5.02873	0.964206	0.974946	0	31.6823	31.7949	33.5631	26.2069	37.2491	34.0376	808	986	886	40	129	49
gene4081	BBBOND_0402410	LK391710.1	530810	531367	-	CDR97753.1	hypothetical protein%2C conserved	0.0186654	4.74183	0.95457	0.968095	0	25.2517	31.8594	22.2744	35.3794	25.699	19.4501	644	988	588	54	89	28
gene3878	BBBOND_0400420	LK391710.1	121504	122338	+	CDR97550.1	hypothetical protein%2C conserved	0.0182814	4.07062	0.945336	0.960038	0	17.6448	16.5102	15.5694	17.0345	16.1701	17.3661	450	512	411	26	56	25
gene1138	BBBOND_0111080	LK391707.1	2445016	2451474	+	CDR94810.1	transcriptional regulatory protein%2C putative	0.0176829	8.90471	0.954936	0.968202	0	496.368	593.527	338.775	389.828	546.609	509.175	12659	18406	8943	595	1893	733
gene3945	BBBOND_0401090	LK391710.1	263626	264353	-	CDR97617.1	hypothetical protein%2C conserved	0.0144266	6.80181	0.953311	0.967081	0	122.847	101.254	108.531	120.552	105.395	110.449	3133	3140	2865	184	365	159
gene1453	BBBOND_0202820	LK391708.1	669564	670146	-	CDR95125.1	DIADENOSINE 5%2C5-P1%2CP4-TETRAPHOSPHATE PYROPHOSPHOHYDROLASE MUTT	0.0142688	6.8664	0.957766	0.970279	0	143.237	112.733	91.9387	144.138	103.662	104.197	3653	3496	2427	220	359	150
gene892	BBBOND_0108620	LK391707.1	1921106	1923496	+	CDR94564.1	heat shock protein 75%2C putative	0.0139954	5.93214	0.965481	0.975704	0	64.384	42.9844	74.6268	60.276	64.1031	59.0448	1642	1333	1970	92	222	85
gene2235	BBBOND_0210600	LK391708.1	2387042	2390406	+	CDR95907.1	serine/threonine-protein kinase %2C putative	0.0122556	7.03561	0.961002	0.972234	0	94.8507	148.43	148.231	156.587	90.6683	149.349	2419	4603	3913	239	314	215
gene430	BBBOND_0104110	LK391707.1	929650	930456	-	CDR94102.1	hypothetical protein%2C conserved	0.0121157	6.01992	0.957278	0.970049	0	68.109	58.9142	66.3686	56.3449	58.9055	80.5788	1737	1827	1752	86	204	116
gene3163	BBBOND_0307390	LK391709.1	1810954	1812493	-	CDR96835.1	hypothetical protein%2C conserved	0.0107407	5.23249	0.961759	0.972736	0	31.8783	50.3689	29.6613	39.9656	32.6291	40.9841	813	1562	783	61	113	59
gene701	BBBOND_0106820	LK391707.1	1472330	1474242	-	CDR94373.1	26S protease regulatory subunit 4%2C putative	0.00959375	7.64166	0.979004	0.986424	0	185.035	301.923	109.705	212.276	209.634	178.524	4719	9363	2896	324	726	257
gene535	BBBOND_0105160	LK391707.1	1145192	1146833	+	CDR94207.1	hypothetical protein%2C conserved	0.00950059	7.45976	0.971768	0.980727	0	200.288	182.45	143.23	154.621	166.899	208.394	5108	5658	3781	236	578	300
gene693	BBBOND_0106740	LK391707.1	1457550	1459161	+	CDR94365.1	signal recognition particle SRP54 protein%2C putative	0.00718064	7.85836	0.97864	0.986325	0	198.406	293.571	202.023	211.621	212.811	273.69	5060	9104	5333	323	737	394
gene2816	BBBOND_0303920	LK391709.1	990478	991977	-	CDR96488.1	hypothetical protein%2C conserved	0.0067493	5.13133	0.958258	0.970514	0	39.446	30.892	34.0556	35.3794	25.9877	45.1519	1006	958	899	54	90	65
gene3592	BBBOND_0311670	LK391709.1	2864320	2865937	+	CDR97264.1	2-C-methyl-D-erythritol 4-phosphate cytidylyltransferase	0.00588973	3.26471	0.966032	0.975997	0	8.31267	4.61123	15.7209	14.4138	5.4863	9.72503	212	143	415	22	19	14
gene2349	BBBOND_0211650	LK391708.1	2627346	2630147	+	CDR96021.1	exosome component 10%2C putative	0.00552138	4.31936	0.944169	0.959115	0	16.194	22.7015	20.6834	28.1725	9.24009	24.3126	413	704	546	43	32	35
gene2699	BBBOND_0302750	LK391709.1	658350	661634	-	CDR96371.1	hypothetical protein%2C conserved	0.00521465	6.97447	0.986014	0.991609	0	141.472	92.2892	142.473	118.586	127.629	131.288	3608	2862	3761	181	442	189
gene499	BBBOND_0104800	LK391707.1	1083128	1085463	-	CDR94171.1	hypothetical protein%2C conserved	0.00487175	5.99458	0.998261	1	0	67.2072	63.6866	59.8151	70.1036	71.6107	48.6252	1714	1975	1579	107	248	70
gene3405	BBBOND_0309800	LK391709.1	2447985	2449176	+	CDR97077.1	hypothetical protein%2C conserved	0.00422245	5.72637	0.980656	0.987555	0	52.2287	58.7207	47.1626	59.6208	48.7992	50.7091	1332	1821	1245	91	169	73
gene2948	BBBOND_0305230	LK391709.1	1315228	1315941	+	CDR96620.1	RIBOSOMAL PROTEIN L7/L12%2C putative	0.00415879	3.28641	0.985361	0.99122	0	7.17556	9.57718	12.0464	5.24139	11.8389	11.1143	183	297	318	8	41	16
gene267	BBBOND_0102670	LK391707.1	592993	593372	-	CDR93939.1	small nuclear ribonucleoprotein G%2C putative	0.00295262	4.5763	1	1	0	23.6441	26.958	20.5318	24.2414	25.1215	21.534	603	836	542	37	87	31
gene83	BBBOND_0100840	LK391707.1	220640	221718	-	CDR93755.1	translation initiation factor E4%2C putative	0.00226167	7.75822	0.993178	0.997197	0	200.837	265.775	181.945	219.483	212.811	217.424	5122	8242	4803	335	737	313
gene54	BBBOND_0100550	LK391707.1	134429	134850	-	CDR93726.1	ubiquitin-like protein%2C putative	0.00209621	5.20365	0.97984	0.986999	0	36.662	42.9844	30.3432	30.7932	32.9178	47.2359	935	1333	801	47	114	68
gene614	BBBOND_0105950	LK391707.1	1289647	1292670	-	CDR94286.1	hypothetical protein%2C conserved	0.00139477	9.36762	0.997541	1	0	627.724	837.407	515.304	693.829	779.632	507.786	16009	25969	13603	1059	2700	731
gene1293	BBBOND_0201220	LK391708.1	335979	337085	-	CDR94965.1	hypothetical protein%2C conserved	0.000722587	6.97553	0.994236	0.99799	0	132.336	159.104	85.5367	133	108.86	136.15	3375	4934	2258	203	377	196
gene1215	BBBOND_0200440	LK391708.1	136162	136560	-	CDR94887.1	Ribosomal_L37 domain containg protein%2Cputative	0.000360763	2.67425	0.959078	0.97108	0	7.99899	4.22428	6.5914	5.24139	4.62004	9.72503	204	131	174	8	16	14
gene4232	BBBOND_0403920	LK391710.1	866257	868542	+	CDR97904.1	hypothetical protein%2C conserved	-0.00144694	9.01146	0.997654	1	0	374.109	962.426	211.986	406.208	540.545	600.173	9541	29846	5596	620	1872	864
gene1676	BBBOND_0205060	LK391708.1	1145015	1147386	+	CDR95348.1	eukaryotic membrane protein%2C putative	-0.00252293	6.19653	1	1	0	81.872	57.7855	80.1197	81.2415	69.0119	69.4645	2088	1792	2115	124	239	100
gene92	BBBOND_0100930	LK391707.1	241857	244283	-	CDR93764.1	NLI interacting factor-like phosphatase family protein%2C putative	-0.00344498	7.32769	0.990765	0.995311	0	142.217	208.828	131.033	186.069	168.054	126.425	3627	6476	3459	284	582	182
gene3535	BBBOND_0311100	LK391709.1	2723800	2725182	-	CDR97207.1	hypothetical protein%2C conserved	-0.00394416	3.66328	0.974399	0.982849	0	13.018	10.3833	14.2814	10.4828	15.5926	10.4197	332	322	377	16	54	15
gene1342	BBBOND_0201710	LK391708.1	433599	437194	-	CDR95014.1	hypothetical protein%2C conserved	-0.00407438	6.55716	0.99642	0.999913	0	76.2256	145.334	60.9137	115.311	80.8507	86.136	1944	4507	1608	176	280	124
gene3275	BBBOND_0308510	LK391709.1	2070690	2071839	-	CDR96947.1	dual specificity phosphatase%2C catalytic domain containing protein%2C putative	-0.00445337	3.8028	0.987499	0.992565	0	13.018	13.0275	15.4936	11.7931	14.7264	14.5875	332	404	409	18	51	21
gene3123	BBBOND_0306990	LK391709.1	1707327	1708201	+	CDR96795.1	N-ACETYLGLUCOSAMINYL-PH OSPHATIDYLINOSITOL DE-N-ACETYLASE%2C putative	-0.00455875	4.9284	0.987461	0.992565	0	25.3693	29.441	36.3285	27.5173	32.9178	29.8697	647	913	959	42	114	43
gene3469	BBBOND_0310440	LK391709.1	2586410	2586696	-	CDR97141.1	hypothetical protein%2C conserved	-0.00469886	4.29911	0.9814	0.988036	0	18.7035	16.8649	23.2214	19.6552	21.0789	17.3661	477	523	613	30	73	25
gene1567	BBBOND_0203970	LK391708.1	913245	915597	+	CDR95239.1	hypothetical protein%2C conserved	-0.00482943	3.0084	0.983126	0.989239	0	6.39135	5.67536	11.7433	7.86208	6.64131	9.72503	163	176	310	12	23	14
gene2028	BBBOND_0208540	LK391708.1	1919238	1920583	+	CDR95700.1	hypothetical protein%2C conserved	-0.00629963	4.14276	0.972453	0.981152	0	19.4093	12.7051	20.6076	12.4483	21.0789	18.0608	495	394	544	19	73	26
gene3402	BBBOND_0309770	LK391709.1	2441313	2442546	+	CDR97074.1	hypothetical protein%2C conserved	-0.00641066	1.952	1	1	0	4.15634	4.86921	2.19713	3.27587	2.88753	5.55716	106	151	58	5	10	8
gene2214	BBBOND_0210390	LK391708.1	2341537	2342184	-	CDR95886.1	Polyadenylate-binding protein	-0.00861449	4.7956	1	1	0	26.1143	28.5703	28.3355	36.6897	20.7902	26.3965	666	886	748	56	72	38
gene2012	BBBOND_0208380	LK391708.1	1890975	1893801	+	CDR95684.1	hypothetical protein%2C conserved	-0.00885477	3.99495	0.989147	0.993954	0	14.2335	19.2511	14.0541	17.0345	16.1701	13.8929	363	597	371	26	56	20
gene489	BBBOND_0104700	LK391707.1	1048589	1049655	+	CDR94161.1	hypothetical protein	-0.0121057	7.56503	0.965001	0.975484	0	181.35	197.67	191.037	163.793	196.352	204.92	4625	6130	5043	250	680	295
gene1695	BBBOND_0205250	LK391708.1	1192778	1193224	-	CDR95367.1	hypothetical protein	-0.0124146	4.22746	0.976476	0.984435	0	14.2335	27.5062	14.2056	12.4483	19.9239	22.9233	363	853	375	19	69	33
gene287	BBBOND_0102830	LK391707.1	623974	624716	+	CDR93959.1	hypothetical protein	-0.0124767	5.62187	0.968814	0.978276	0	45.7981	45.9189	56.2163	62.2415	48.2217	36.1215	1168	1424	1484	95	167	52
gene1444	BBBOND_0202730	LK391708.1	650910	652005	-	CDR95116.1	hypothetical protein%2C conserved	-0.0135602	4.31121	0.991324	0.995604	0	16.5861	18.5417	24.2442	15.7242	18.4802	25.0072	423	575	640	24	64	36
gene3053	BBBOND_0306290	LK391709.1	1558821	1559281	+	CDR96725.1	PHOSPHATIDYLINOSITOL N-ACETYLGLUCOSAMINYLTRANSFERASE SUBUNIT P%2C putative	-0.0136005	3.06255	0.982746	0.989124	0	9.17531	10.3511	5.18978	7.86208	9.24009	6.94645	234	321	137	12	32	10
gene4098	BBBOND_0402580	LK391710.1	567193	569400	+	CDR97770.1	DNA-directed RNA polymerase%2C alpha subunit%2C putative	-0.0139191	5.4275	0.959624	0.971148	0	40.5831	36.7286	52.0494	39.3104	45.9117	42.3733	1035	1139	1374	60	159	61
gene2123	BBBOND_0209480	LK391708.1	2125857	2126807	-	CDR95795.1	hypothetical protein%2C conserved	-0.0148217	5.36442	0.968208	0.977929	0	35.8778	65.2667	22.5396	44.5518	44.1792	33.343	915	2024	595	68	153	48
gene1734	BBBOND_0205640	LK391708.1	1276998	1278483	-	CDR95406.1	hypothetical protein%2C conserved	-0.0183884	5.15707	0.970702	0.979917	0	33.0546	26.1518	48.0339	42.5863	30.6078	33.343	843	811	1268	65	106	48
gene2218	BBBOND_0210430	LK391708.1	2351369	2352739	+	CDR95890.1	26S protease regulatory subunit 6A%2C putative	-0.0185665	7.89158	0.947016	0.96122	0	246.792	270.966	198.765	244.38	242.552	220.202	6294	8403	5247	373	840	317
gene3964	BBBOND_0401280	LK391710.1	305874	307662	-	CDR97636.1	inosine-5'-monophosphate dehydrogenase%2C putative	-0.0196422	7.70616	0.943639	0.95893	0	222.874	172.55	234.942	226.035	235.045	159.768	5684	5351	6202	345	814	230
gene881	BBBOND_0108510	LK391707.1	1896622	1898717	-	CDR94553.1	Sas10/Utp3/C1D family protein%2C related to chromatin silencing%2C putative	-0.0198704	6.49768	0.938723	0.955408	0	92.851	92.9986	86.7111	94.345	94.1334	79.8842	2368	2884	2289	144	326	115
gene3610	BBBOND_0311850	LK391709.1	2899224	2900298	-	CDR97282.1	40S ribosomal protein S2%2C putative	-0.0211617	9.03573	0.938674	0.955408	0	516.052	550.865	518.751	552.311	580.104	429.291	13161	17083	13694	843	2009	618
gene1559	BBBOND_0203890	LK391708.1	889174	889933	-	CDR95231.1	hypothetical protein	-0.0228946	2.37066	1	1	0	5.21502	5.38515	4.58368	6.55174	4.9088	3.47323	133	167	121	10	17	5
gene3100	BBBOND_0306760	LK391709.1	1660757	1664395	+	CDR96772.1	hypothetical protein%2C conserved	-0.0238334	7.91642	0.951552	0.965561	0	170.841	374.8	184.787	236.518	165.167	318.147	4357	11623	4878	361	572	458
gene3992	BBBOND_0401560	LK391710.1	357103	358646	-	CDR97664.1	methionyl-tRNA synthetase%2C putative	-0.0257493	4.92118	0.940608	0.956803	0	28.7415	29.8602	32.5782	32.7587	28.5865	28.4804	733	926	860	50	99	41
gene4296	BBBOND_0404550	LK391711.1	137741	139453	+	CDR97968.1	hypothetical protein	-0.0261647	2.20984	0.880055	0.910891	0	5.01897	5.44964	2.91689	0.655174	7.21882	4.16787	128	169	77	1	25	6
gene317	BBBOND_0103110	LK391707.1	702354	705029	-	CDR93989.1	hypothetical protein%2C conserved	-0.0278084	2.63177	0.933287	0.951176	0	6.07766	4.12754	8.10667	4.58622	7.21882	5.55716	155	128	214	7	25	8
gene308	BBBOND_0103020	LK391707.1	669569	673132	+	CDR93980.1	exportin 1%2C putative	-0.0281805	8.11547	0.91707	0.939278	0	303.569	263.904	272.18	272.552	283.844	266.744	7742	8184	7185	416	983	384
gene1502	BBBOND_0203310	LK391708.1	767128	768483	+	CDR95174.1	prenyltransferase%2C UbiA family protein%2C putative	-0.0289202	4.90097	0.924419	0.943948	0	33.3683	25.0877	31.5933	34.7242	29.164	24.3126	851	778	834	53	101	35
gene1783	BBBOND_0206130	LK391708.1	1377075	1378693	+	CDR95455.1	hypothetical protein%2C conserved	-0.0292462	4.82006	0.945633	0.960078	0	26.5457	31.3757	27.0854	25.5518	25.1215	33.343	677	973	715	39	87	48
gene257	BBBOND_0102570	LK391707.1	577986	581310	-	CDR93929.1	ubiquitin-activating enzyme E1%2C putative	-0.029998	8.27672	0.915489	0.937916	0	309.686	375.574	254.337	303.345	344.482	271.606	7898	11647	6714	463	1193	391
gene4252	BBBOND_0404120	LK391711.1	37704	40216	-	CDR97924.1	glutamyl-tRNA synthetase family protein%2C putative	-0.0315694	7.38888	0.908022	0.932063	0	179.703	182.289	145.844	182.138	175.273	138.929	4583	5653	3850	278	607	200
gene3005	BBBOND_0305810	LK391709.1	1452188	1453018	+	CDR96677.1	hypothetical protein%2C conserved	-0.0321546	5.62307	0.914048	0.936698	0	44.4649	56.5602	47.9203	55.6898	47.0667	43.068	1134	1754	1265	85	163	62
gene3912	BBBOND_0400760	LK391710.1	191720	192640	+	CDR97584.1	hypothetical protein%2C conserved	-0.0328898	4.96176	0.913501	0.936395	0	30.9765	30.3761	32.7297	38.6552	32.6291	20.1447	790	942	864	59	113	29
gene211	BBBOND_0102120	LK391707.1	476723	477953	+	CDR93883.1	hypothetical protein%2C conserved	-0.0335836	7.25047	0.905443	0.930442	0	134.806	174.969	151.716	139.552	140.334	171.577	3438	5426	4005	213	486	247
gene1369	BBBOND_0201980	LK391708.1	489905	493511	+	CDR95041.1	coatamer delta subunit containing protein%2Cputative	-0.0342862	6.78095	0.896248	0.923798	0	113.633	119.021	100.727	119.242	116.079	89.6092	2898	3691	2659	182	402	129
gene3317	BBBOND_0308920	LK391709.1	2225910	2230511	+	CDR96989.1	ATP-BINDING CASSETTE TRANSPORTER%2C putative	-0.0347964	8.03567	0.904615	0.929847	0	280.396	200.637	315.175	275.828	259.589	241.736	7151	6222	8320	421	899	348
gene2897	BBBOND_0304720	LK391709.1	1189085	1191159	-	CDR96569.1	structure specific recognition protein%2C putative	-0.0349598	7.01259	0.899527	0.925895	0	137.316	133.952	120.161	127.104	118.677	136.845	3502	4154	3172	194	411	197
gene872	BBBOND_0108420	LK391707.1	1875784	1876378	+	CDR94544.1	mitochondrial import inner membrane protein%2C putative	-0.0351953	4.36963	0.906582	0.931355	0	20.7817	21.0246	20.494	20.3104	21.3677	18.7554	530	652	541	31	74	27
gene2386	BBBOND_0212000	LK391708.1	2716955	2717476	+	CDR96058.1	hypothetical protein%2C conserved	-0.035947	2.13971	0.936471	0.95416	0	4.78371	3.48261	4.65944	2.62069	5.19755	4.16787	122	108	123	4	18	6
gene4052	BBBOND_0402140	LK391710.1	471872	473032	-	CDR97724.1	ethanolamine-phosphate cytidylyltransferase%2C putative	-0.0374168	8.27922	0.924147	0.943948	0	308.157	483.18	152.246	237.173	285.288	397.337	7859	14984	4019	362	988	572
gene4139	BBBOND_0402990	LK391710.1	657680	658435	-	CDR97811.1	hypothetical protein	-0.0390035	3.72559	0.956219	0.96924	0	10.5869	6.06232	23.1457	11.138	11.8389	15.9768	270	188	611	17	41	23
gene4302	BBBOND_0404610	LK391711.1	147073	148683	-	CDR97974.1	DEAD/DEAH box helicase%2C putative	-0.0398642	5.96292	0.885285	0.914778	0	71.0106	55.496	62.6562	60.9312	60.6381	62.5181	1811	1721	1654	93	210	90
gene1632	BBBOND_0204620	LK391708.1	1043709	1044073	-	CDR95304.1	hypothetical protein	-0.0401807	3.70102	0.926655	0.945193	0	16.1156	12.7051	10.228	15.069	12.9939	9.72503	411	394	270	23	45	14
gene801	BBBOND_0107710	LK391707.1	1715346	1716782	-	CDR94473.1	clathrin coat adaptor subunit%2C putative	-0.0405008	7.88657	0.902195	0.928129	0	222.05	337.458	159.785	180.828	247.461	270.912	5663	10465	4218	276	857	390
gene2200	BBBOND_0210250	LK391708.1	2306888	2307832	+	CDR95872.1	MYND finger domain protein%2C putative	-0.0410114	4.6685	0.897361	0.924471	0	23.8793	18.8641	34.1314	26.2069	25.9877	22.2286	609	585	901	40	90	32
gene2882	BBBOND_0304570	LK391709.1	1150697	1153490	-	CDR96554.1	adaptin N terminal region domain containing protein%2C putative	-0.041316	4.39918	0.904462	0.929847	0	22.1933	24.3138	17.1604	22.9311	20.7902	18.0608	566	754	453	35	72	26
gene266	BBBOND_0102660	LK391707.1	591241	592528	-	CDR93938.1	hypothetical protein%2C conserved	-0.0421885	6.74438	0.87632	0.908513	0	110.261	102.769	112.698	114	99.9084	102.807	2812	3187	2975	174	346	148
gene3734	BBBOND_0313090	LK391709.1	3212623	3214327	+	CDR97406.1	RIO1 family protein%2C putative	-0.0425356	5.46451	0.874447	0.907105	0	40.1518	49.9497	43.8291	47.1725	46.2004	36.1215	1024	1549	1157	72	160	52
gene1706	BBBOND_0205360	LK391708.1	1221881	1222769	+	CDR95378.1	hypothetical protein%2C conserved	-0.0434843	7.59768	0.874235	0.907105	0	182.722	194.317	212.251	216.207	188.844	166.715	4660	6026	5603	330	654	240
gene131	BBBOND_0101320	LK391707.1	329163	329933	-	CDR93803.1	HVA22-like protein putative	-0.0436517	7.22188	0.872405	0.905996	0	145.55	183.321	125.237	146.104	159.103	134.761	3712	5685	3306	223	551	194
gene2620	BBBOND_0301960	LK391709.1	475541	476421	+	CDR96292.1	hypothetical protein%2C conserved	-0.0439294	7.10925	0.864574	0.898867	0	142.609	141.497	135.919	135.621	143.51	127.815	3637	4388	3588	207	497	184
gene3759	BBBOND_0313330	LK391709.1	3266449	3267765	+	CDR97431.1	ELONGATION FACTOR TS%2C putative	-0.0470354	3.77737	0.899219	0.925835	0	14.5472	11.512	15.2284	13.7586	13.5714	12.5036	371	357	402	21	47	18
gene3029	BBBOND_0306050	LK391709.1	1517614	1518957	+	CDR96701.1	hypothetical protein%2C conserved	-0.048486	5.53985	0.878908	0.910438	0	53.8755	52.2714	35.1163	51.1035	41.5804	44.4573	1374	1621	927	78	144	64
gene2526	BBBOND_0301030	LK391709.1	270929	273973	-	CDR96198.1	hypothetical protein%2C conserved	-0.0490577	6.50856	0.876537	0.908513	0	100.066	55.9475	121.221	89.1036	89.2246	89.6092	2552	1735	3200	136	309	129
gene3774	BBBOND_0313480	LK391709.1	3303747	3307349	-	CDR97446.1	hypothetical protein%2C conserved	-0.0497688	4.82768	0.886173	0.915188	0	26.7417	22.637	36.7073	32.1035	26.2765	25.0072	682	702	969	49	91	36
gene3525	BBBOND_0311000	LK391709.1	2703511	2704854	-	CDR97197.1	hypothetical protein	-0.0506209	2.87816	0.918499	0.940224	0	4.3916	13.9304	3.44723	9.17243	8.08507	3.47323	112	432	91	14	28	5
gene1745	BBBOND_0205750	LK391708.1	1298581	1300252	+	CDR95417.1	thiolase%2C N-terminal and C-terminal domain containing protein%2C putative	-0.050777	3.797	0.917405	0.939362	0	12.2337	11.8022	17.8423	13.1035	12.4164	15.2822	312	366	471	20	43	22
gene1189	BBBOND_0200180	LK391708.1	77287	77856	-	CDR94861.1	Adenine phosphoribosyltransferase	-0.0511508	3.41945	0.943343	0.95893	0	10.0379	5.28841	16.8952	13.7586	8.66258	9.03039	256	164	446	21	30	13
gene1763	BBBOND_0205930	LK391708.1	1337524	1338271	+	CDR95435.1	hypothetical protein%2C conserved	-0.0518935	3.04603	0.906929	0.931454	0	7.52846	6.61051	10.569	7.86208	8.66258	6.94645	192	205	279	12	30	10
gene804	BBBOND_0107740	LK391707.1	1722718	1724129	-	CDR94476.1	SHORT-CHAIN DEHYDROGENASES/REDUCTASE FAMILY MEMBER protein%2C putative	-0.0524155	4.06114	0.903824	0.929548	0	17.3703	18.3482	14.6602	18.3449	14.7264	15.9768	443	569	387	28	51	23
gene1460	BBBOND_0202890	LK391708.1	679008	679392	-	CDR95132.1	hypothetical protein%2C conserved	-0.0526483	3.76521	0.925214	0.944005	0	14.4688	13.8337	12.6525	11.138	12.1276	16.6715	369	429	334	17	42	24
gene3059	BBBOND_0306350	LK391709.1	1565882	1567846	-	CDR96731.1	protein kinase domain containing protein%2C putative	-0.0530547	7.26638	0.842045	0.880363	0	151.942	172.679	145.162	133.655	157.081	161.852	3875	5355	3832	204	544	233
gene3411	BBBOND_0309860	LK391709.1	2461816	2463495	+	CDR97083.1	hypothetical protein%2C conserved	-0.0530667	7.36606	0.858487	0.894037	0	137.747	213.374	152.171	161.828	141.489	182.692	3513	6617	4017	247	490	263
gene159	BBBOND_0101600	LK391707.1	381452	382716	-	CDR93831.1	ribosomal L18p/L5e family protein%2C putative	-0.0537453	9.77045	0.845409	0.883086	0	1024.65	798.743	844.988	875.312	932.094	762.72	26132	24770	22306	1336	3228	1098
gene1839	BBBOND_0206690	LK391708.1	1483103	1483435	-	CDR95511.1	hypothetical protein%2C conserved	-0.0538915	2.25375	0.9765	0.984435	0	5.56792	2.32174	6.25047	2.62069	3.75378	7.6411	142	72	165	4	13	11
gene899	BBBOND_0108690	LK391707.1	1937651	1939643	+	CDR94571.1	hypothetical protein	-0.0548705	1.90403	1	1	0	3.09765	4.19203	3.63664	4.58622	2.88753	3.47323	79	130	96	7	10	5
gene1665	BBBOND_0204950	LK391708.1	1123298	1124335	+	CDR95337.1	hypothetical protein%2C conserved	-0.0557349	5.49933	0.832482	0.872079	0	40.7791	43.2424	53.8298	45.207	49.6655	36.8162	1040	1341	1421	69	172	53
gene656	BBBOND_0106370	LK391707.1	1373370	1373723	-	CDR94328.1	mitochondrial transport complex Tim10%2C putative	-0.0561961	2.95011	0.93684	0.954274	0	7.56767	7.44892	8.06879	7.20691	6.93006	8.33574	193	231	213	11	24	12
gene2946	BBBOND_0305210	LK391709.1	1310196	1311492	+	CDR96618.1	hypothetical protein%2C conserved	-0.05995	7.17871	0.822177	0.863959	0	161.666	155.653	125.767	143.483	147.841	133.372	4123	4827	3320	219	512	192
gene328	BBBOND_0103200	LK391707.1	724808	727936	+	CDR94000.1	hypothetical protein%2C conserved	-0.0607015	2.46205	0.879128	0.910438	0	5.52871	3.80507	7.0081	5.89656	6.35256	2.77858	141	118	185	9	22	4
gene1370	BBBOND_0201990	LK391708.1	493855	495512	-	CDR95042.1	phospholipase D active site motif family protein%2C putative	-0.0607205	3.97432	0.859432	0.894771	0	18.9388	18.1225	10.4932	13.1035	17.3252	14.5875	483	562	277	20	60	21
gene4047	BBBOND_0402100	LK391710.1	464312	465085	-	CDR97719.1	hypothetical protein%2C conserved	-0.0608892	4.92316	0.883069	0.913213	0	30.3491	44.5645	17.4256	24.8966	25.4102	38.9001	774	1382	460	38	88	56
gene3113	BBBOND_0306890	LK391709.1	1683459	1684256	+	CDR96785.1	hypothetical protein%2C conserved	-0.0613263	7.98493	0.820386	0.86354	0	255.183	283.252	237.139	231.931	261.61	249.378	6508	8784	6260	354	906	359
gene1660	BBBOND_0204900	LK391708.1	1115399	1116098	+	CDR95332.1	CG8%2C putative	-0.0616708	5.89071	0.818311	0.861843	0	63.4429	54.3674	63.376	52.4139	58.6168	62.5181	1618	1686	1673	80	203	90
gene1815	BBBOND_0206450	LK391708.1	1444505	1445272	+	CDR95487.1	hypothetical protein%2C conserved	-0.0627383	6.05818	0.829863	0.870549	0	71.7948	57.7533	73.945	62.2415	57.7505	75.7163	1831	1791	1952	95	200	109
gene3112	BBBOND_0306880	LK391709.1	1681174	1682962	+	CDR96784.1	uncharacterized protein family UPF0027 family protein%2C putative	-0.0636801	5.82948	0.811106	0.855792	0	46.4647	67.1692	60.2318	44.5518	66.9906	53.4877	1185	2083	1590	68	232	77
gene1711	BBBOND_0205410	LK391708.1	1234400	1236031	-	CDR95383.1	hypothetical protein%2C conserved	-0.0639621	7.73458	0.821426	0.863658	0	225.03	194.123	233.275	254.863	195.197	174.356	5739	6020	6158	389	676	251
gene1574	BBBOND_0204040	LK391708.1	928127	929779	+	CDR95246.1	hypothetical protein%2C conserved	-0.0662112	2.52279	0.922042	0.942785	0	6.27371	4.80471	6.02318	4.58622	5.4863	6.25181	160	149	159	7	19	9
gene4298	BBBOND_0404570	LK391711.1	140923	141551	-	CDR97970.1	U3 small nucleolar ribonucleoprotein protein IMP3-like protein%2C putative	-0.0666975	4.558	0.851376	0.888621	0	24.7027	15.8652	31.1387	20.3104	23.1002	25.0072	630	492	822	31	80	36
gene3583	BBBOND_0311580	LK391709.1	2849569	2850262	+	CDR97255.1	ribosomal protein L24e%2C putative	-0.0667904	8.6184	0.809024	0.85448	0	389.872	470.668	345.064	392.449	379.421	379.276	9943	14596	9109	599	1314	546
gene1690	BBBOND_0205200	LK391708.1	1186893	1187504	+	CDR95362.1	hypothetical protein%2C conserved	-0.0679741	4.07085	0.835417	0.87417	0	18.9388	13.1565	18.9408	16.3793	17.3252	14.5875	483	408	500	25	60	21
gene1273	BBBOND_0201020	LK391708.1	286273	289152	-	CDR94945.1	hypothetical protein	-0.0681506	5.09901	0.882976	0.913213	0	31.1333	60.5265	12.9176	39.3104	32.0515	28.4804	794	1877	341	60	111	41
gene3231	BBBOND_0308070	LK391709.1	1973923	1974442	+	CDR96903.1	Sm domain containing protein%2C putative	-0.0681612	4.26385	0.845599	0.883086	0	15.6843	20.4765	22.1986	15.069	18.4802	22.2286	400	635	586	23	64	32
gene172	BBBOND_0101730	LK391707.1	402220	403775	-	CDR93844.1	dnaJ C terminal region domain containing protein%2C putative	-0.0683927	5.72424	0.811186	0.855792	0	57.7966	40.05	63.9063	57.0001	52.553	44.4573	1474	1242	1687	87	182	64
gene2282	BBBOND_0211015	LK391708.1	2474260	2476022	-	CDR95954.1	hypothetical protein%2C conserved	-0.0688683	4.45609	0.846228	0.883496	0	19.0172	19.2511	28.487	23.5863	19.0577	21.534	485	597	752	36	66	31
gene735	BBBOND_0107160	LK391707.1	1563457	1566840	-	CDR94407.1	U box domain containing protein%2C putative	-0.0701663	4.76569	0.815977	0.859872	0	34.6623	22.25	26.1004	30.7932	28.8753	18.7554	884	690	689	47	100	27
gene2569	BBBOND_0301450	LK391709.1	364924	367167	+	CDR96241.1	p68 RNA helicase protein%2C putative	-0.0718468	6.40091	0.784815	0.833998	0	80.8133	83.8729	94.4768	86.4829	82.872	77.1056	2061	2601	2494	132	287	111
gene4043	BBBOND_0402060	LK391710.1	453045	454695	-	CDR97715.1	#NAME?	-0.0720094	5.01194	0.838777	0.877439	0	35.8386	22.4757	40.2303	36.6897	27.1428	30.5644	914	697	1062	56	94	44
gene4267	BBBOND_0404270	LK391711.1	79201	79631	+	CDR97939.1	hypothetical protein	-0.0723307	4.86128	0.800656	0.847506	0	26.428	27.9899	34.3586	26.2069	29.4528	28.4804	674	868	907	40	102	41
gene3058	BBBOND_0306340	LK391709.1	1564558	1565555	+	CDR96730.1	Rab1a%2C putative	-0.0738378	6.09043	0.783819	0.833298	0	67.3248	78.5845	63.035	69.4484	65.2581	63.9073	1717	2437	1664	106	226	92
gene1829	BBBOND_0206590	LK391708.1	1466188	1466885	-	CDR95501.1	RNA binding protein%2C putative	-0.0740225	5.3205	0.781219	0.830771	0	42.2691	42.8555	37.2376	38.6552	41.0029	36.1215	1078	1329	983	59	142	52
gene1383	BBBOND_0202120	LK391708.1	525361	526054	-	CDR95055.1	gar1 protein RNA binding region containing protein%2C putative	-0.0746411	4.83052	0.793473	0.841637	0	27.1338	28.2478	31.5933	24.8966	29.4528	27.7858	692	876	834	38	102	40
gene1840	BBBOND_0206700	LK391708.1	1483486	1484205	-	CDR95512.1	hypothetical protein%2C conserved	-0.0758979	3.18134	0.874145	0.907105	0	10.1556	4.32102	12.8798	7.86208	8.95133	9.03039	259	134	340	12	31	13
gene4864	BBBOND_0004280	LK055157.1	8040	8873	+	CDR71770.1	hypothetical protein%2C conserved	-0.0769935	0.602435	0.718211	0.775284	0	1.37237	1.22536	1.59103	1.31035	2.02127	0	35	38	42	2	7	0
gene1785	BBBOND_0206150	LK391708.1	1381113	1387400	-	CDR95457.1	hypothetical protein%2C conserved	-0.0770477	6.63578	0.775007	0.825344	0	103.242	105.22	97.2422	110.069	105.972	72.9377	2633	3263	2567	168	367	105
gene451	BBBOND_0104320	LK391707.1	968092	971757	-	CDR94123.1	hypothetical protein%2C conserved	-0.0772343	7.12052	0.862141	0.896839	0	139.433	154.815	134.404	165.759	43.3129	199.363	3556	4801	3548	253	150	287
gene2090	BBBOND_0209160	LK391708.1	2060052	2061387	-	CDR95762.1	proliferation-associated protein 2g4%2C putative	-0.0794686	7.99035	0.772469	0.823363	0	227.304	293.023	262.785	254.207	236.488	250.767	5797	9087	6937	388	819	361
gene39	BBBOND_0100400	LK391707.1	105661	107348	-	CDR93711.1	Bidirectional sugar transporter	-0.0797141	6.86056	0.765745	0.817734	0	123.318	107.896	126.411	93.6898	121.276	122.952	3145	3346	3337	143	420	177
gene4187	BBBOND_0403470	LK391710.1	758466	761045	-	CDR97859.1	importin beta subunit%2C putative	-0.0800889	7.73445	0.857	0.892738	0	161.783	300.214	194.636	239.794	74.2094	309.117	4126	9310	5138	366	257	445
gene2842	BBBOND_0304180	LK391709.1	1058293	1059156	-	CDR96514.1	hypothetical protein%2C conserved	-0.0808093	6.37266	0.778766	0.828873	0	86.6165	82.1316	86.0671	58.9656	79.407	102.807	2209	2547	2272	90	275	148
gene2455	BBBOND_0300320	LK391709.1	103686	105288	-	CDR96127.1	hypothetical protein%2C conserved	-0.0815066	3.6096	0.834947	0.873924	0	13.959	10.6091	12.4631	15.7242	11.5501	7.6411	356	329	329	24	40	11
gene1857	BBBOND_0206870	LK391708.1	1521297	1525509	+	CDR95529.1	hypothetical protein%2C conserved	-0.0819527	5.53043	0.765884	0.817734	0	46.6215	50.7881	44.5109	52.4139	45.3342	36.1215	1189	1575	1175	80	157	52
gene3486	BBBOND_0310610	LK391709.1	2619518	2620311	-	CDR97158.1	ATP synthase%2C Delta/Epsilon chain%2C beta-sandwich domain containing protein%2C putative	-0.0825436	4.36722	0.801674	0.848162	0	22.4677	15.9297	24.6609	18.3449	20.7902	20.1447	573	494	651	28	72	29
gene2330	BBBOND_0211470	LK391708.1	2579877	2580698	-	CDR96002.1	prohibitin%2C putative	-0.0831885	6.5326	0.763047	0.815406	0	98.3013	107.8	78.8317	101.552	83.1608	84.7467	2507	3343	2081	155	288	122
gene569	BBBOND_0105500	LK391707.1	1207709	1208099	+	CDR94241.1	hypothetical protein	-0.083366	3.19539	0.88328	0.913213	0	11.1358	4.90145	11.6675	7.86208	8.08507	10.4197	284	152	308	12	28	15
gene2243	BBBOND_0210660	LK391708.1	2401537	2401885	+	CDR95915.1	chaperone protein dnaJ-2%2C putative	-0.0837411	1.51437	1	1	0	2.03896	3.28913	2.95477	4.58622	1.73252	2.08394	52	102	78	7	6	3
gene2821	BBBOND_0303970	LK391709.1	998156	999181	-	CDR96493.1	hypothetical protein%2C conserved	-0.0858615	4.9422	0.79579	0.843614	0	28.8591	28.5381	36.8588	20.9656	28.5865	39.5948	736	885	973	32	99	57
gene3297	BBBOND_0308720	LK391709.1	2145658	2147808	+	CDR96969.1	VOLTAGE-GATED CATION CHANNEL (CALCIUM AND SODIUM)%2C putative	-0.0871409	7.42978	0.800828	0.847506	0	172.566	107.187	252.33	188.035	196.641	115.311	4401	3324	6661	287	681	166
gene2560	BBBOND_0301360	LK391709.1	349500	350550	-	CDR96232.1	40S ribosomal protein S5%2C putative	-0.0876953	8.98209	0.756059	0.808868	0	601.532	433.263	527.578	547.725	464.314	458.466	15341	13436	13927	836	1608	660
gene3871	BBBOND_0400350	LK391710.1	111693	112151	-	CDR97543.1	hypothetical protein%2C conserved	-0.0887464	4.13763	0.798263	0.845514	0	18.6251	17.1873	17.918	20.9656	15.8814	13.8929	475	533	473	32	55	20
gene2974	BBBOND_0305490	LK391709.1	1380096	1380416	-	CDR96646.1	hypothetical protein	-0.0889174	1.59015	0.959668	0.971148	0	3.17607	1.83804	3.78816	3.27587	2.02127	3.47323	81	57	100	5	7	5
gene2180	BBBOND_0210050	LK391708.1	2257517	2258777	-	CDR95852.1	hypothetical protein%2C conserved	-0.0891856	4.02636	0.819044	0.862372	0	16.5469	18.6384	14.4708	15.069	13.5714	18.7554	422	578	382	23	47	27
gene1546	BBBOND_0203760	LK391708.1	860381	862355	-	CDR95218.1	pescadillo N-terminus family protein%2C putative	-0.0903367	7.53122	0.755051	0.808022	0	198.132	230.368	143.079	154.621	194.908	186.86	5053	7144	3777	236	675	269
gene2807	BBBOND_0303830	LK391709.1	967914	968370	-	CDR96479.1	hypothetical protein	-0.0908094	4.73439	0.768258	0.819564	0	27.3299	29.7312	24.6231	32.7587	27.4315	15.9768	697	922	650	50	95	23
gene240	BBBOND_0102410	LK391707.1	539890	543124	-	CDR93912.1	hypothetical protein%2C conserved	-0.0922404	5.72986	0.748136	0.802237	0	48.1508	56.9149	58.3377	49.138	45.3342	59.7395	1228	1765	1540	75	157	86
gene297	BBBOND_0102920	LK391707.1	639285	640185	-	CDR93969.1	hypothetical protein%2C conserved	-0.0942145	3.06137	0.797577	0.845028	0	9.48899	6.28805	9.47041	6.55174	8.95133	7.6411	242	195	250	10	31	11
gene3928	BBBOND_0400920	LK391710.1	229527	231047	+	CDR97600.1	seryl-tRNA synthetase%2C putative	-0.0954199	8.0054	0.726304	0.782206	0	259.614	277.48	258.391	240.449	228.981	275.774	6621	8605	6821	367	793	397
gene1376	BBBOND_0202050	LK391708.1	506462	507552	+	CDR95048.1	integral membrane protein%2C putative	-0.0954391	4.24149	0.807641	0.853262	0	19.5269	18.2192	20.1151	15.069	15.5926	24.3126	498	565	531	23	54	35
gene4145	BBBOND_0403050	LK391710.1	669777	670728	-	CDR97817.1	hypothetical protein%2C conserved	-0.0955065	1.46535	0.832202	0.872079	0	2.66633	1.74131	3.59876	2.62069	3.46503	0.694645	68	54	95	4	12	1
gene2556	BBBOND_0301320	LK391709.1	344934	346491	+	CDR96228.1	GPI-anchor transamidase	-0.0960647	5.37106	0.739186	0.794012	0	44.112	34.1812	49.2461	43.2415	38.6929	37.5108	1125	1060	1300	66	134	54
gene3356	BBBOND_0309310	LK391709.1	2329952	2332258	-	CDR97028.1	SRP54-type protein%2C GTPase domain containing protein%2C putative	-0.0965308	6.0809	0.726565	0.782261	0	63.9135	68.9428	76.18	77.3105	60.9268	57.6555	1630	2138	2011	118	211	83
gene2766	BBBOND_0303420	LK391709.1	835362	835778	-	CDR96438.1	hypothetical protein%2C conserved	-0.0979042	5.12542	0.744405	0.798926	0	34.976	37.2446	35.1542	37.3449	29.164	34.7323	892	1155	928	57	101	50
gene132	BBBOND_0101330	LK391707.1	331130	331522	+	CDR93804.1	ribosomal protein S8 family protein%2C putative	-0.098233	7.86144	0.715193	0.772699	0	228.049	228.562	263.959	231.276	213.677	228.538	5816	7088	6968	353	740	329
gene4084	BBBOND_0402440	LK391710.1	537537	538040	+	CDR97756.1	hypothetical protein%2C conserved	-0.099491	5.85969	0.749996	0.803767	0	57.7574	77.6171	43.9806	48.4829	50.8205	68.7699	1473	2407	1161	74	176	99
gene2898	BBBOND_0304730	LK391709.1	1191534	1192638	-	CDR96570.1	ribosomal protein L1%2C putative	-0.102153	9.36822	0.713674	0.771506	0	713.517	691.105	647.473	660.415	736.897	513.343	18197	21432	17092	1008	2552	739
gene4445	BBBOND_0406010	LK391711.1	469580	472525	+	CDR98117.1	cGMP dependent protein kinase%2C putative	-0.105084	7.52955	0.698627	0.758102	0	191.623	209.634	172.324	181.483	167.477	184.776	4887	6501	4549	277	580	266
gene497	BBBOND_0104780	LK391707.1	1078536	1080031	+	CDR94169.1	rRNA pseudouridine synthase%2C putative family protein	-0.108358	6.20662	0.68165	0.743399	0	64.0311	82.7442	82.3926	68.1381	77.097	66.6859	1633	2566	2175	104	267	96
gene2347	BBBOND_0211630	LK391708.1	2624165	2626533	+	CDR96019.1	lysyl-tRNA synthetase%2C putative	-0.108447	7.2521	0.685981	0.74612	0	164.293	155.976	153.572	156.587	167.188	114.616	4190	4837	4054	239	579	165
gene1538	BBBOND_0203680	LK391708.1	840583	841911	-	CDR95210.1	hypothetical protein%2C conserved	-0.10867	6.27962	0.703489	0.761823	0	87.2046	87.8714	65.8762	62.8967	70.7444	90.3039	2224	2725	1739	96	245	130
gene2036	BBBOND_0208620	LK391708.1	1933817	1940542	+	CDR95708.1	hypothetical protein%2C conserved	-0.108999	5.16193	0.718462	0.77533	0	41.5241	29.6022	39.6242	39.9656	40.7141	20.8394	1059	918	1046	61	141	30
gene3625	BBBOND_0312000	LK391709.1	2930638	2931328	-	CDR97297.1	hypothetical protein%2C conserved	-0.109993	3.06138	0.809553	0.854576	0	7.84214	8.41631	9.05371	11.7931	7.50757	4.16787	200	261	239	18	26	6
gene2227	BBBOND_0210520	LK391708.1	2372489	2373430	-	CDR95899.1	phosphoriboprotein P0%2C putative	-0.110947	9.98675	0.683157	0.744354	0	1061.39	1068.74	1029.96	1057.45	1020.16	848.162	27069	33143	27189	1614	3533	1221
gene2718	BBBOND_0302940	LK391709.1	709662	710966	-	CDR96390.1	hypothetical protein%2C conserved	-0.11226	5.40548	0.702361	0.761488	0	43.6807	38.8891	48.7537	51.7587	41.0029	28.4804	1114	1206	1287	79	142	41
gene690	BBBOND_0106710	LK391707.1	1447672	1448790	-	CDR94362.1	hypothetical protein%2C conserved	-0.112514	2.8977	0.832412	0.872079	0	8.54793	6.80399	7.19751	8.51726	6.35256	6.25181	218	211	190	13	22	9
gene1968	BBBOND_0207940	LK391708.1	1772317	1774998	+	CDR95640.1	glycine cleavage T-protein (aminomethyl transferase) domain containing protein%2C putative	-0.113133	2.18376	0.786218	0.834894	0	3.96028	6.41703	3.06841	1.96552	6.06381	3.47323	101	199	81	3	21	5
gene1425	BBBOND_0202540	LK391708.1	618057	618755	+	CDR95097.1	hypothetical protein%2C conserved	-0.114844	5.33562	0.714926	0.772635	0	35.172	59.3979	30.5705	32.7587	43.3129	38.9001	897	1842	807	50	150	56
gene4151	BBBOND_0403110	LK391710.1	677268	678508	-	CDR97823.1	hypothetical protein%2C conserved	-0.115577	5.77681	0.669046	0.732409	0	55.2479	49.7884	65.2322	58.3105	52.8417	45.8466	1409	1544	1722	89	183	66
gene44	BBBOND_0100450	LK391707.1	115070	116137	+	CDR93716.1	Ribokinase-like superfamily protein%2C putative	-0.115716	7.12708	0.710185	0.767957	0	143.237	103.027	189.029	115.311	118.389	168.799	3653	3195	4990	176	410	243
gene3505	BBBOND_0310800	LK391709.1	2661912	2662905	-	CDR97177.1	SCO1/SenC family protein%2C putative	-0.118267	3.98838	0.7756	0.825739	0	15.5667	14.5754	18.5999	17.0345	12.1276	16.6715	397	452	491	26	42	24
gene4323	BBBOND_0404805	LK391711.1	181274	182353	-	CDR97995.1	hypothetical protein%2C conserved	-0.122174	6.75683	0.685624	0.74612	0	106.614	146.076	84.5139	126.449	90.9571	93.0824	2719	4530	2231	193	315	134
gene963	BBBOND_0109330	LK391707.1	2065885	2067133	-	CDR94635.1	pre-mRNA splicing factor 18%2C putative	-0.123379	4.67347	0.750249	0.803807	0	20.664	44.0486	14.1299	19	29.7415	22.9233	527	1366	373	29	103	33
gene580	BBBOND_0105610	LK391707.1	1231124	1231817	+	CDR94252.1	mitochondrial import inner membrane translocase subunit Tim17%2C putative	-0.124155	4.71468	0.70492	0.762929	0	25.2909	20.9602	35.0784	26.8621	23.6777	24.3126	645	650	926	41	82	35
gene4176	BBBOND_0403360	LK391710.1	734758	737429	+	CDR97848.1	protein phosphatase B regulatory subunit%2C putative	-0.125792	6.70301	0.671521	0.734685	0	91.5178	148.301	85.461	108.104	104.24	85.4413	2334	4599	2256	165	361	123
gene1923	BBBOND_0207500	LK391708.1	1658413	1659209	-	CDR95595.1	hypothetical protein	-0.125845	3.91275	0.686598	0.746355	0	15.0177	17.1551	14.2435	13.7586	16.7477	11.1143	383	532	376	21	58	16
gene561	BBBOND_0105420	LK391707.1	1196755	1197828	+	CDR94233.1	hypothetical protein%2C conserved	-0.128084	6.60773	0.642834	0.709978	0	110.3	93.8692	100.614	107.448	102.507	68.0752	2813	2911	2656	164	355	98
gene3531	BBBOND_0311060	LK391709.1	2716546	2717544	-	CDR97203.1	hypothetical protein%2C conserved	-0.128514	4.99969	0.700587	0.760007	0	28.1533	25.1522	46.102	24.8966	30.0303	36.1215	718	780	1217	38	104	52
gene1271	BBBOND_0201000	LK391708.1	282871	283273	-	CDR94943.1	KE2 family protein%2C putative	-0.129142	5.74511	0.693269	0.753167	0	41.4065	83.4214	42.3517	39.3104	57.4618	55.5716	1056	2587	1118	60	199	80
gene419	BBBOND_0104000	LK391707.1	908751	911858	+	CDR94091.1	hypothetical protein%2C conserved	-0.132946	7.85614	0.619849	0.688269	0	261.143	232.658	232.48	229.966	235.911	195.89	6660	7215	6137	351	817	282
gene946	BBBOND_0109160	LK391707.1	2036178	2037080	-	CDR94618.1	hypothetical protein%2C conserved	-0.133232	4.03899	0.703134	0.761661	0	18.429	12.2214	20.153	17.0345	15.8814	13.1983	470	379	532	26	55	19
gene1102	BBBOND_0110710	LK391707.1	2373493	2374272	+	CDR94774.1	STEP II SPLICING FACTOR SLU7 domain and N-terminal domain of CBF1 interacting co-repressor CIR containing protein%2C putative	-0.134541	4.66465	0.71918	0.77588	0	16.3901	35.0196	27.3127	26.2069	19.9239	26.3965	418	1086	721	40	69	38
gene2603	BBBOND_0301790	LK391709.1	433306	434043	+	CDR96275.1	cytosine deaminase%2C putative	-0.13554	4.26488	0.704572	0.762774	0	18.5075	19.8315	21.1001	21.6207	14.7264	18.7554	472	615	557	33	51	27
gene716	BBBOND_0106970	LK391707.1	1513566	1514059	+	CDR94388.1	signal recognition particle SRP9 subunit%2C putative	-0.135934	4.07422	0.7408	0.795515	0	17.3311	18.6707	15.9861	18.3449	11.5501	18.7554	442	579	422	28	40	27
gene584	BBBOND_0105650	LK391707.1	1235359	1236169	-	CDR94256.1	co-chaperone GrpE%2C putative	-0.136351	6.1033	0.606397	0.677171	0	67.9914	68.7171	78.3392	69.4484	63.8143	62.5181	1734	2131	2068	106	221	90
gene2018	BBBOND_0208440	LK391708.1	1903216	1906833	+	CDR95690.1	hypothetical protein%2C conserved	-0.136678	4.4383	0.681382	0.743399	0	24.4283	15.6717	27.199	24.2414	20.7902	15.9768	623	486	718	37	72	23
gene331	BBBOND_0103230	LK391707.1	731996	733852	-	CDR94003.1	hypothetical protein%2C conserved	-0.138375	5.49713	0.706277	0.763953	0	52.5816	63.6866	24.8125	53.0691	35.5166	40.2894	1341	1975	655	81	123	58
gene3784	BBBOND_0313580	LK391709.1	3323199	3324305	-	CDR97456.1	hypothetical protein%2C conserved	-0.13886	6.57796	0.604823	0.676021	0	95.6741	106.671	96.9391	88.4484	81.4283	102.807	2440	3308	2559	135	282	148
gene1201	BBBOND_0200300	LK391708.1	95907	98638	-	CDR94873.1	hypothetical protein%2C conserved	-0.139416	5.16449	0.671812	0.734788	0	46.2294	22.637	43.0714	38.0001	36.0941	27.0912	1179	702	1137	58	125	39
gene853	BBBOND_0108230	LK391707.1	1831153	1832823	-	CDR94525.1	CDK5 regulatory subunit-associated protein 3	-0.140488	5.50533	0.60687	0.677356	0	57.3653	42.5652	42.1623	43.2415	46.7779	38.2055	1463	1320	1113	66	162	55
gene565	BBBOND_0105460	LK391707.1	1201824	1203589	-	CDR94237.1	hypothetical protein%2C conserved	-0.142597	6.48646	0.581436	0.654599	0	101.007	96.32	84.0593	82.5519	88.6471	83.3574	2576	2987	2219	126	307	120
gene2796	BBBOND_0303720	LK391709.1	929158	932166	+	CDR96468.1	Serine/threonine-protein phosphatase 4 regulatory subunit 3-A	-0.14335	7.71321	0.623995	0.692046	0	201.504	290.54	167.778	198.518	207.613	191.027	5139	9010	4429	303	719	275
gene1619	BBBOND_0204490	LK391708.1	1016988	1019379	-	CDR95291.1	hypothetical protein	-0.143553	4.48735	0.664543	0.728336	0	29.4472	16.4779	23.8654	23.5863	21.3677	18.0608	751	511	630	36	74	26
gene286	BBBOND_0102820	LK391707.1	621982	623821	-	CDR93958.1	hypothetical protein	-0.144466	3.46952	0.697226	0.756802	0	10.5085	9.57718	14.0162	11.7931	11.5501	6.94645	268	297	370	18	40	10
gene1432	BBBOND_0202610	LK391708.1	632367	634360	-	CDR95104.1	arginyl-tRNA synthetase%2C putative	-0.144985	6.54088	0.60455	0.67592	0	100.693	73.296	118.456	95.6554	90.0908	78.4949	2568	2273	3127	146	312	113
gene2543	BBBOND_0301200	LK391709.1	318535	320470	-	CDR96215.1	protein transport protein sec61%2C putative	-0.145883	9.63556	0.608885	0.678321	0	840.442	930.341	734.979	910.691	724.192	630.043	21434	28851	19402	1390	2508	907
gene1368	BBBOND_0201970	LK391708.1	485325	489365	-	CDR95040.1	DNA-directed RNA polymerase%2C beta subunit%2C putative	-0.145909	6.22608	0.620898	0.689023	0	81.7151	54.2384	99.0226	73.3795	69.5894	69.4645	2084	1682	2614	112	241	100
gene1724	BBBOND_0205540	LK391708.1	1261791	1262967	+	CDR95396.1	DHHC zinc finger domain containing protein%2C putative	-0.145913	5.49927	0.583205	0.655995	0	51.6797	47.5957	42.3896	42.5863	44.1792	40.9841	1318	1476	1119	65	153	59
gene898	BBBOND_0108680	LK391707.1	1935703	1937492	+	CDR94570.1	hypothetical protein%2C conserved	-0.146268	1.01662	0.943729	0.95893	0	1.21553	2.03152	2.53807	2.62069	1.44376	1.38929	31	63	67	4	5	2
gene4355	BBBOND_0405120	LK391711.1	256057	261469	-	CDR98027.1	clathrin heavy chain%2C putative	-0.147759	8.43128	0.620891	0.689023	0	328.664	440.131	318.66	407.518	257.856	317.453	8382	13649	8412	622	893	457
gene2313	BBBOND_0211320	LK391708.1	2549541	2550906	+	CDR95985.1	DNA-directed RNA polymerase%2C alpha subunit%2C N terminal domain containing protein%2C putative	-0.15285	4.92646	0.643566	0.710576	0	35.4857	24.6362	34.9647	22.2759	25.699	38.2055	905	764	923	34	89	55
gene742	BBBOND_0107230	LK391707.1	1581955	1583988	+	CDR94414.1	hypothetical protein%2C conserved	-0.153326	6.05673	0.60811	0.677828	0	71.7948	51.7877	85.7261	50.4484	60.9268	77.1056	1831	1606	2263	77	211	111
gene443	BBBOND_0104240	LK391707.1	953056	953835	+	CDR94115.1	hypothetical protein%2C conserved	-0.154168	4.67657	0.599184	0.670791	0	28.2709	26.6678	24.9261	24.8966	23.389	23.6179	721	827	658	38	81	34
gene3993	BBBOND_0401570	LK391710.1	359130	361221	+	CDR97665.1	-U3 small nucleolar RNA-associated protein 25	-0.156445	6.62206	0.581322	0.654599	0	96.8897	87.2265	126.373	111.38	89.5133	77.8002	2471	2705	3336	170	310	112
gene2530	BBBOND_0301070	LK391709.1	280251	282011	-	CDR96202.1	protein phosphatase 2C%2C putative	-0.15692	8.69966	0.590117	0.662968	0	430.455	546.673	336.957	405.553	425.91	346.628	10978	16953	8895	619	1475	499
gene3261	BBBOND_0308370	LK391709.1	2038499	2039014	+	CDR96933.1	hypothetical protein	-0.157089	2.48396	0.736766	0.79164	0	5.72476	6.2558	4.96249	3.93104	5.4863	5.55716	146	194	131	6	19	8
gene2462	BBBOND_0300390	LK391709.1	123816	125837	-	CDR96134.1	hypothetical protein%2C conserved	-0.157577	5.89089	0.578518	0.651905	0	61.1295	52.1424	73.4904	67.4829	56.018	43.7626	1559	1617	1940	103	194	63
gene1192	BBBOND_0200210	LK391708.1	83096	86184	-	CDR94864.1	hypothetical protein%2C conserved	-0.159189	6.27062	0.607087	0.677356	0	78.4606	107.38	57.5422	80.5864	84.3158	52.0984	2001	3330	1519	123	292	75
gene3404	BBBOND_0309790	LK391709.1	2447215	2447946	+	CDR97076.1	hypothetical protein%2C conserved	-0.159536	4.76256	0.604269	0.675808	0	31.4862	29.0218	24.4715	31.4483	25.1215	19.4501	803	900	646	48	87	28
gene3276	BBBOND_0308520	LK391709.1	2072332	2074867	+	CDR96948.1	N2227-like family protein%2C putative	-0.159712	5.06468	0.600377	0.671859	0	42.3084	23.9591	38.7908	27.5173	34.0728	31.9537	1079	743	1024	42	118	46
gene4257	BBBOND_0404170	LK391711.1	50128	52171	-	CDR97929.1	-85 kDa calcium-independent phospholipase A2	-0.161791	7.42341	0.558899	0.632214	0	173.233	193.22	176.491	127.759	193.753	162.547	4418	5992	4659	195	671	234
gene2119	BBBOND_0209440	LK391708.1	2119221	2119688	+	CDR95791.1	ribosomal protein S16%2C putative	-0.163351	8.43598	0.552198	0.626419	0	324.233	415.172	357.3	350.518	340.151	288.278	8269	12875	9432	535	1178	415
gene3282	BBBOND_0308570	LK391709.1	2105587	2106626	+	CDR96954.1	hypothetical protein%2C conserved	-0.16375	4.28698	0.659611	0.723996	0	23.7617	12.2536	24.964	22.2759	17.0364	15.2822	606	380	659	34	59	22
gene3747	BBBOND_0313215	LK391709.1	3234071	3234718	-	CDR97419.1	hypothetical protein%2C conserved	-0.164513	4.45389	0.661869	0.726027	0	17.6448	24.0236	26.7823	19.6552	15.5926	27.0912	450	745	707	30	54	39
gene4297	BBBOND_0404560	LK391711.1	140325	140528	-	CDR97969.1	40S ribosomal protein S28%2C putative	-0.165399	7.29824	0.529309	0.60525	0	176.605	170.261	151.299	135.621	150.151	158.379	4504	5280	3994	207	520	228
gene1277	BBBOND_0201060	LK391708.1	295981	297368	+	CDR94949.1	BRCT domain containg protein%2Cputative	-0.165578	4.37	0.622476	0.690568	0	24.5459	13.9949	26.1383	16.3793	20.2127	20.8394	626	434	690	25	70	30
gene848	BBBOND_0108180	LK391707.1	1820801	1822111	+	CDR94520.1	succinly CoA-ligase beta subunit%2C putative	-0.16635	9.62933	0.636825	0.704388	0	757.276	1278.05	476.362	691.863	710.909	835.658	19313	39634	12575	1056	2462	1203
gene3777	BBBOND_0313510	LK391709.1	3309771	3311079	+	CDR97449.1	s-adenosylmethionine synthetase%2C putative	-0.167097	7.28582	0.544213	0.619059	0	147.942	205.152	141.109	135.621	158.814	145.181	3773	6362	3725	207	550	209
gene25	BBBOND_0100260	LK391707.1	65100	66113	+	CDR93697.1	glutamine cyclotransferase%2C putative	-0.168633	6.65518	0.653665	0.719592	0	86.9694	176.807	55.1557	100.897	88.6471	94.4717	2218	5483	1456	154	307	136
gene2473	BBBOND_0300500	LK391709.1	154146	155017	-	CDR96145.1	Bax inhibitor-1%2C putative	-0.168709	9.06096	0.556527	0.629795	0	545.892	690.879	457.951	547.07	474.709	486.252	13922	21425	12089	835	1644	700
gene3596	BBBOND_0311710	LK391709.1	2871257	2874537	+	CDR97268.1	RIBOSOME BIOGENESIS PROTEIN%2C putative	-0.168744	6.32582	0.56007	0.633034	0	84.3814	88.2906	80.9531	99.5864	71.3219	54.877	2152	2738	2137	152	247	79
gene4398	BBBOND_0405550	LK391711.1	356894	359512	-	CDR98070.1	glucose-6-phosphatedehydrogenase-6-phosphogluconolactonase%2C putative	-0.169434	8.05986	0.547101	0.621585	0	284.238	311.629	250.625	272.552	277.203	202.142	7249	9664	6616	416	960	291
gene3691	BBBOND_0312660	LK391709.1	3120897	3128490	+	CDR97363.1	DNA polymerase family B%2C exonuclease domain containing protein%2C putative	-0.169722	5.72657	0.539801	0.615357	0	52.8168	50.2076	64.0578	43.2415	47.3554	58.3502	1347	1557	1691	66	164	84
gene3295	BBBOND_0308700	LK391709.1	2141847	2142852	-	CDR96967.1	tRNA pseudouridine synthase%2C putative	-0.170628	1.968	0.794243	0.842214	0	3.21528	3.38587	5.11402	3.27587	3.17628	4.16787	82	105	135	5	11	6
gene3441	BBBOND_0310160	LK391709.1	2525877	2526692	-	CDR97113.1	hypothetical protein%2C conserved	-0.17094	4.33268	0.597196	0.669709	0	19.9975	15.833	27.2748	13.1035	24.8327	16.6715	510	491	720	20	86	24
gene1278	BBBOND_0201070	LK391708.1	297749	299100	-	CDR94950.1	mov34/MPN/PAD-1 family protein%2C putative	-0.171326	7.56123	0.538633	0.614401	0	227.54	175.001	196.53	207.035	164.878	160.463	5803	5427	5188	316	571	231
gene3487	BBBOND_0310620	LK391709.1	2620868	2621872	+	CDR97159.1	hypothetical protein%2C conserved	-0.171646	5.95974	0.535215	0.611064	0	69.1285	59.2366	68.1869	59.6208	49.3767	66.6859	1763	1837	1800	91	171	96
gene2786	BBBOND_0303620	LK391709.1	900868	901757	-	CDR96458.1	hypothetical protein%2C conserved	-0.172195	4.10045	0.650604	0.716858	0	18.3506	14.4464	20.797	24.2414	15.0151	8.33574	468	448	549	37	52	12
gene1740	BBBOND_0205700	LK391708.1	1286573	1287766	-	CDR95412.1	WD domain%2C G-beta repeat domain containing protein%2C putative	-0.172223	5.94018	0.518444	0.593921	0	60.6982	56.8504	76.7482	54.3794	64.9693	52.0984	1548	1763	2026	83	225	75
gene1527	BBBOND_0203560	LK391708.1	823244	824000	+	CDR95199.1	p36 protein%2C putative	-0.172479	5.44301	0.54035	0.615606	0	50.3466	37.5993	49.3219	45.8622	39.8479	36.1215	1284	1166	1302	70	138	52
gene4168	BBBOND_0403280	LK391710.1	710960	711766	+	CDR97840.1	cytochrome c oxidase subunit 2a%2C putative	-0.174457	5.85461	0.548074	0.62212	0	48.8565	78.8102	55.383	60.9312	58.328	42.3733	1246	2444	1462	93	202	61
gene3527	BBBOND_0311020	LK391709.1	2707924	2708948	-	CDR97199.1	dnaJ domain containing protein%2C putative	-0.175177	4.23353	0.595413	0.668314	0	19.8014	23.3464	15.7209	15.069	17.6139	19.4501	505	724	415	23	61	28
gene1031	BBBOND_0110010	LK391707.1	2219954	2220951	+	CDR94703.1	ubiquitin fusion degradation protein UFD1%2C putative	-0.176771	3.67902	0.662046	0.726027	0	12.7043	7.90037	19.2439	12.4483	13.2826	9.03039	324	245	508	19	46	13
gene2177	BBBOND_0210020	LK391708.1	2252839	2254027	-	CDR95849.1	tRNA-His guanylyltransferase%2C putative	-0.177221	3.63714	0.607109	0.677356	0	12.3122	11.512	14.8875	12.4483	11.8389	9.72503	314	357	393	19	41	14
gene1661	BBBOND_0204910	LK391708.1	1116393	1118481	-	CDR95333.1	hypothetical protein%2C conserved	-0.177352	4.64606	0.541097	0.616268	0	27.1338	28.7315	22.9184	25.5518	25.4102	18.0608	692	891	605	39	88	26
gene1842	BBBOND_0206720	LK391708.1	1485578	1488333	+	CDR95514.1	hypothetical protein%2C conserved	-0.178511	6.57358	0.49484	0.570391	0	97.3994	109.444	95.5754	93.0347	97.0209	76.411	2484	3394	2523	142	336	110
gene338	BBBOND_0103290	LK391707.1	743251	746065	-	CDR94010.1	gcpE protein%2C putative	-0.179172	5.90026	0.594744	0.667763	0	66.2661	84.2598	38.6393	45.207	50.243	72.2431	1690	2613	1020	69	174	104
gene1493	BBBOND_0203220	LK391708.1	752822	754045	+	CDR95165.1	NLI interacting factor-like phosphatase family protein%2C putative	-0.180138	5.18647	0.577343	0.650779	0	29.8394	41.1141	43.9806	47.1725	28.5865	26.3965	761	1275	1161	72	99	38
[truncated: 1,858 more rows]
